# Supplementary material for: Hepatitis B virus-related hepatocellular carcinoma has superior overall survival compared with other etiologies
Source: PLoS One. 2024 Mar 15;19(3):e0290523. doi: 10.1371/journal.pone.0290523 (PMC10942080; doi:10.1371/journal.pone.0290523)
Supplement: S1 Data — (XLSX) [file pone.0290523.s001.xlsx]

## Sheet: 工作表1
sex	age	hcc diagnosis method, c=clinical, p=pathology	tumor size (mm)	image-defined TNM	tumor number, 0=sinlgle, 3=multiple	BCLC	height cm	weight kg	alcohol	afp>20ng/ml	cirrhosis	creatinine	bilirubin	INR	HBsAg	anti-HCV	BMI	Child Pugh class	treatment, abl=ablation, tae=transcatheter arterial embolization , rt=radiation, bsc=best supportive care	vital status, o=death	follow up years	etiology, 1=hcv, 2=hbv, 2=alcohol, 4=all negative
2	73	P	016	1	0	0	161	062	n	1	p	010	009	010	n	p	23.9188	a	abl	1	5	1
1	62	C	024	1	0	A	177	071	n	0	p	009	010	010	n	p	22.6627	a	abl	1	0.903491	1
2	79	C	025	1	0	A	154	061	n	1	p	009	015	010	p	p	25.721	a	abl	1	0.826831	1
2	83	P	033	1	0	A	147	057	n	0	n	063	004	009	n	p	26.3779	a	abl	1	0.845996	1
1	60	P	025	1	0	A	174	082	n	0	n	012	014	010	n	p	27.0842	a	abl	1	0.950034	1
2	82	P	023	2	3	A	154	051	n	0	p	008	009	012	n	p	21.5045	a	abl	0	1.88364	1
1	72	C	021	1	0	A	162	062	n	1	p	011	012	010	n	p	23.6244	a	abl	1	3.53457	1
2	82	P	031	2	3	C	151	044	n	1	p	012	010	011	n	p	19.2974	a	abl	0	1.22382	1
2	70	C	045	1	0	A	154	062	n	0	p	009	016	010	n	p	26.1427	a	abl	1	0.960986	1
2	68	C	015	1	0	0	152	073	n	0	p	008	012	010	n	p	31.5963	a	abl	1	4.89802	1
2	71	C	012	1	0	0	152	048	n	1	p	008	018	012	n	p	20.7756	a	abl	1	0.887064	1
1	69	C	037	1	0	A	168	070	n	1	p	015	011	010	n	p	24.8016	a	abl	0	1.25941	1
1	70	P	015	1	0	0	167	065	n	0	n	011	009	009	n	p	23.3067	a	abl	1	5	1
1	67	P	028	2	3	A	167	065	n	0	n	015	009	010	n	p	23.3067	a	abl	1	0.856947	1
1	59	P	013	1	0	0	165	074	n	0	p	023	009	024	p	p	27.1809	a	abl	0	1.42094	1
2	84	C	020	1	0	0	146	048	n	1	p	007	008	010	n	p	22.5183	a	abl	0	2.42026	1
1	49	P	025	1	0	A	167	076	n	0	p	020	010	010	n	p	27.2509	a	abl	1	5	1
1	79	C	018	1	0	0	161	049	n	0	p	018	005	010	n	p	18.9036	a	abl	1	1.01027	1
1	64	C	017	1	0	0	171	113	n	1	p	008	015	010	n	p	38.6444	a	abl	0	0.930869	1
2	65	C	032	1	0	A	151	072	n	0	p	016	009	010	n	p	31.5776	a	abl	1	0.391513	1
2	61	P	012	1	0	0	156	078	n	0	n	006	007	009	n	p	32.0513	a	abl	1	0.785763	1
2	73	P	015	1	0	C	157	068	n	1	p	010	008	011	n	p	27.5873	a	abl	1	1.1718	1
1	56	C	012	1	0	0	171	075	n	0	n	009	023	010	n	p	25.6489	a	abl	1	3.28542	1
1	63	P	028	2	3	A	159	060	n	0	p	149	004	009	n	p	23.7332	a	abl	1	5	1
1	66	C	018	1	0	0	162	086	n	1	n	018	005	010	p	p	32.7694	a	abl	1	5	1
2	66	C	017	2	3	A	151	074	n	1	p	008	014	010	n	p	32.4547	a	abl	1	0.81588	1
1	78	P	018	1	0	0	166	067	n	0	p	011	011	010	p	p	24.3141	a	abl	0	2.78713	1
2	53	P	028	1	0	A	155	069	n	0	p	011	008	010	n	p	28.7201	a	abl	1	1.05407	1
1	70	C	041	1	0	A	160	066	n	1	n	011	012	010	n	p	25.7812	a	abl	1	0.810404	1
1	67	P	014	1	0	0	161	074	n	1	p	014	010	010	n	p	28.5483	a	abl	0	4.17248	1
1	86	P	031	1	0	C	167	087	n	1	p	012	005	009	n	p	31.1951	a	abl	1	1.24025	1
2	71	C	023	2	3	A	149	050	n	0	p	084	005	010	n	p	22.5215	a	abl	0	5	1
2	59	P	030	1	0	A	149	082	n	1	p	006	023	011	n	p	36.9353	b	abl	1	5	1
1	79	C	017	2	3	A	166	069	n	1	p	017	013	011	n	p	25.0399	a	abl	0	4.10404	1
2	78	P	028	1	0	C	147	062	n	0	unknwon	012	006	010	n	p	28.6917	a	abl	1	0.774812	1
1	60	C	036	1	0	A	164	071	n	1	p	010	015	009	p	p	26.398	a	abl	1	1.13347	1
2	87	C	024	1	0	A	142	050	n	1	p	008	011	011	n	p	24.7967	a	abl	0	2.7707	1
2	65	C	038	2	3	B	161	056	n	0	p	008	009	011	p	p	21.6041	a	abl	0	0.856947	1
1	54	P	027	2	3	B	158	054	n	1	p	007	009	010	n	p	21.6311	a	abl	1	1.45927	1
1	65	P	029	2	3	A	156	057	n	1	p	011	009	011	n	p	23.4221	a	abl	1	1.4757	1
1	59	C	022	2	3	A	171	073	n	0	p	009	019	011	n	p	24.9649	a	abl	1	0.958248	1
1	75	P	029	1	0	A	152	059	n	0	p	013	008	010	n	p	25.5367	a	abl	1	0.974675	1
1	79	P	029	1	0	C	unknown	unknown	n	0	p	019	008	010	n	p		b	abl	1	1.4538	1
2	61	C	040	1	0	A	147	041	n	1	p	005	014	012	n	p	18.9736	a	abl	0	0.501027	1
1	51	C	016	1	0	0	159	055	p	0	p	013	006	010	n	p	21.7555	a	abl	1	5	1
1	65	C	030	1	0	A	159	056	n	0	p	012	009	010	n	p	22.151	a	abl	1	0.689938	1
2	78	P	036	1	0	A	148	053	n	0	p	007	027	010	n	p	24.1965	a	abl	1	1.11157	1
2	69	C	026	1	0	A	155	052	n	1	p	008	019	013	n	p	21.6441	b	abl	0	2.39014	1
2	76	P	017	1	0	0	153	055	n	0	p	000	014	010	n	p	23.4952	a	abl	1	3.86311	1
1	42	P	042	2	3	D	168	065	n	0	p	010	034	014	n	p	23.03	b	abl	0	2.19028	1
2	66	P	028	2	3	A	162	070	n	0	p	008	012	010	n	p	26.6728	a	abl	0	2.35729	1
1	61	C	013	1	0	0	167	077	n	0	p	012	012	010	n	p	27.6095	a	abl	1	4.96646	1
1	76	P	030	1	0	A	170	080	n	0	p	021	010	010	n	p	27.6817	a	abl	1	1.48665	1
1	61	C	010	1	0	0	178	084	n	1	n	010	008	010	n	p	26.5118	a	abl	1	1.02943	1
2	65	C	016	2	3	A	161	069	n	0	p	008	018	012	n	p	26.6193	a	abl	1	0.900753	1
1	58	C	022	1	0	A	163	066	n	0	p	103	079	012	n	p	24.841	b	abl	0	2.09172	1
2	63	P	016	1	0	0	148	047	n	0	p	131	006	010	n	p	21.4573	a	abl	0	4.96372	1
1	64	C	016	1	0	0	160	055	n	0	p	012	010	009	n	p	21.4844	a	abl	1	4.96372	1
2	60	P	028	1	0	A	149	069	n	0	p	007	021	012	n	p	31.0797	a	abl	0	4.27105	1
2	86	P	029	2	3	A	unknown	unknown	n	0	p	009	003	009	n	p		a	abl	0	3.40862	1
1	76	C	013	1	0	0	168	051	n	1	p	016	012	010	n	p	18.0697	a	abl	1	1.20739	1
1	59	C	035	1	0	A	160	059	p	0	p	015	064	011	n	p	23.0469	b	abl	1	0.684463	1
1	60	P	015	1	0	0	165	054	n	0	p	094	007	009	n	p	19.8347	a	abl	0	2.28337	1
2	66	C	015	1	0	0	160	066	n	0	p	007	012	010	n	p	25.7812	a	abl	1	0.903491	1
1	61	P	015	2	3	A	159	063	n	0	p	011	006	010	n	p	24.9199	a	abl	1	5	1
2	76	P	022	1	0	A	154	062	n	1	p	013	016	012	n	p	26.1427	a	abl	0	1.6783	1
2	62	P	026	1	0	C	156	087	n	0	p	012	011	012	n	p	35.7495	a	abl	1	0.974675	1
2	67	C	036	2	3	B	168	066	n	1	p	036	010	011	p	p	23.3844	b	abl	0	0.451745	1
2	67	C	028	2	3	A	153	047	n	1	p	006	032	014	n	p	20.0777	b	abl	1	0.928131	1
1	80	C	017	1	0	0	165	053	n	0	p	008	007	011	p	p	19.4674	a	abl	1	0.91718	1
2	76	C	027	2	3	A	139	052	n	1	p	006	022	010	n	p	26.9137	a	abl	1	0.774812	1
1	53	C	021	2	3	A	169	067	n	1	p	013	010	012	n	p	23.4586	b	abl	1	0.832307	1
1	62	P	025	1	0	A	165	070	n	1	p	012	008	010	n	p	25.7117	a	abl	0	3.52361	1
2	65	P	051	1	0	B	163	083	n	1	p	009	009	010	n	p	31.2394	b	abl	0	0.963723	1
1	69	P	025	2	3	A	161	077	n	0	p	010	009	010	p	p	29.7056	a	abl	1	5	1
1	80	P	016	2	3	A	152	054	n	1	p	020	011	010	n	p	23.3726	a	abl	0	1.96851	1
1	79	P	028	1	0	A	165	076	n	1	n	086	004	011	n	p	27.9155	a	abl	0	3.39493	1
2	62	P	029	2	3	A	151	078	n	1	p	013	016	012	n	p	34.209	b	abl	1	1.03491	1
2	68	P	020	2	3	C	150	059	n	1	p	013	006	009	n	p	26.2222	a	abl	1	1.4538	1
1	74	P	020	1	0	0	163	068	n	1	p	090	004	010	n	p	25.5937	a	abl	0	1.14716	1
2	39	C	027	1	0	A	147	044	p	1	p	018	116	022	n	p	20.3619	b	abl	0	0.197125	1
2	69	P	015	1	0	0	152	059	n	1	p	009	006	011	n	p	25.5367	a	abl	0	5	1
1	61	C	019	1	0	0	180	096	n	0	p	010	029	013	n	p	29.6296	a	abl	0	0.637919	1
2	59	C	051	3	3	B	149	064	n	0	p	006	014	012	n	p	28.8275	b	abl	1	0.536619	1
1	52	C	027	1	0	A	167	076	p	0	p	007	024	011	n	p	27.2509	a	abl	1	0.703628	1
1	45	C	020	1	0	A	179	068	n	0	p	019	061	019	n	p	21.2228	b	abl	0	0.657084	1
2	51	C	019	1	0	A	145	068	n	1	p	006	011	013	n	p	32.3424	b	abl	1	5	1
2	76	P	028	1	0	A	153	059	n	0	p	017	017	012	n	p	25.204	a	abl	0	5	1
1	63	C	024	2	3	A	168	079	n	1	p	009	043	013	n	p	27.9904	b	abl	0	0.884326	1
1	56	P	028	1	0	A	168	060	n	0	p	009	017	011	p	p	21.2585	a	abl	0	2.45311	1
1	73	P	017	1	0	0	177	083	n	1	n	069	006	010	n	p	26.493	a	abl	1	1.34702	1
1	53	C	024	2	3	A	175	071	p	1	p	010	025	012	n	p	23.1837	b	abl	1	0.613279	1
1	52	P	022	4	0	unknown	162	058	n	1	p	006	000	000	n	p	22.1003	unknown	abl	1	5	1
1	48	C	016	1	0	0	164	061	n	0	p	012	010	010	n	p	22.68	a	abl	0	2.75154	1
2	72	P	024	1	0	A	151	102	n	0	p	007	011	010	n	p	44.7349	a	abl	1	0.969199	1
1	74	C	025	2	3	D	175	073	n	0	p	006	030	011	n	p	23.8367	b	abl	0	1.48392	1
2	77	P	021	1	0	0	145	044	n	1	p	024	010	009	n	p	20.9275	a	abl	1	1.12526	1
2	68	P	039	2	3	B	148	057	n	0	p	028	003	009	n	p	26.0226	a	abl	1	0.862423	1
2	64	C	028	2	3	A	153	094	n	1	p	026	015	012	n	p	40.1555	b	abl	0	0.750171	1
2	65	P	025	1	0	A	146	043	p	1	p	011	013	012	n	p	20.1726	a	abl	0	1.40452	1
1	61	C	018	1	0	0	178	088	n	0	p	009	029	010	n	p	27.7743	a	abl	1	1.06502	1
1	66	P	025	1	0	A	161	067	n	1	p	010	012	013	n	p	25.8478	a	abl	1	0.895277	1
1	52	C	048	2	3	B	178	078	n	1	p	009	008	011	n	p	24.6181	a	abl	1	1.27858	1
1	64	C	043	1	0	A	175	071	n	1	p	008	031	011	p	p	23.1837	a	abl	1	0.974675	1
2	64	C	026	1	0	A	155	086	n	1	p	007	014	010	n	p	35.796	a	abl	1	1.14442	1
1	63	P	018	1	0	0	161	052	n	1	p	011	015	010	n	p	20.061	a	abl	1	0.783025	1
1	63	P	034	2	3	B	164	076	n	1	p	009	013	011	n	p	28.257	a	abl	1	1.01574	1
2	76	C	018	1	0	0	157	066	n	1	p	005	019	012	n	p	26.7759	a	abl	1	0.898015	1
2	75	C	029	2	3	A	141	066	n	1	p	008	017	013	n	p	33.1975	b	abl	1	0.898015	1
2	69	P	032	1	0	C	147	077	n	0	p	010	010	010	n	p	35.6333	a	abl	1	5	1
2	66	P	015	2	3	A	150	044	n	0	p	015	010	011	n	p	19.5556	a	abl	1	0.936345	1
1	63	C	016	1	0	0	167	055	n	1	n	007	007	009	n	p	19.721	a	abl	1	0.837782	1
2	83	C	026	2	3	A	148	049	n	0	p	074	005	009	n	p	22.3703	a	abl	0	2.25051	1
2	63	C	018	2	3	A	154	081	n	1	p	006	012	011	n	p	34.1542	a	abl	1	1.32238	1
2	84	C	025	1	0	A	unknown	unknown	n	1	p	016	019	018	n	p		b	abl	0	0.238193	1
2	78	C	031	2	3	B	148	052	n	1	p	009	016	011	n	p	23.74	a	abl	1	0.982888	1
2	83	P	016	1	0	0	143	041	n	1	p	007	004	010	n	p	20.0499	a	abl	0	4.29569	1
2	64	P	046	1	0	A	155	069	n	1	p	009	013	009	n	p	28.7201	a	abl	0	4.7666	1
1	69	P	020	1	0	A	164	057	n	0	p	109	011	012	n	p	21.1927	a	abl	0	0.681725	1
2	78	P	030	1	0	A	159	053	n	1	p	007	014	010	n	p	20.9644	a	abl	1	0.914442	1
2	86	P	018	1	0	C	148	048	n	0	p	011	006	010	n	p	21.9138	a	abl	0	2.5024	1
1	69	C	011	1	0	0	160	054	n	0	p	009	008	011	p	p	21.0937	a	abl	1	0.76386	1
2	78	P	020	1	0	0	157	059	n	0	n	062	004	009	n	p	23.9361	a	abl	0	2.23682	1
1	68	P	029	1	0	A	153	063	n	0	p	010	016	011	n	p	26.9127	a	abl	1	5	1
2	77	C	018	1	0	A	153	unknown	n	1	p	014	009	012	n	p		b	abl	0	0.616016	1
1	54	C	013	1	0	0	164	059	n	1	p	013	013	009	n	p	21.9363	a	abl	1	4.89802	1
2	71	P	026	1	0	A	152	058	n	0	n	008	012	011	n	p	25.1039	a	abl	1	0.862423	1
2	79	C	030	2	3	A	156	070	n	1	p	009	007	010	n	p	28.764	a	abl	1	0.717317	1
2	73	P	022	2	3	A	147	055	n	1	p	014	008	011	n	p	25.4524	a	abl	0	5	1
2	82	P	017	1	0	0	154	045	n	1	n	009	010	011	n	p	18.9745	a	abl	1	1.03765	1
2	68	P	016	1	0	0	153	049	n	1	n	007	009	010	n	p	20.9321	a	abl	1	0.865161	1
2	60	P	022	1	0	A	155	058	n	0	p	007	025	012	n	p	24.1415	b	abl	1	0.580424	1
2	63	C	021	1	0	A	155	065	n	1	p	007	009	010	n	p	27.0552	a	abl	1	1.01574	1
1	72	P	020	1	0	0	171	057	p	0	n	009	007	010	n	p	19.4932	a	abl	1	1.30595	1
2	59	C	033	1	0	A	158	056	n	1	p	007	010	011	n	p	22.4323	a	abl	1	5	1
2	70	C	018	2	3	A	158	074	n	0	p	010	019	018	n	p	29.6427	a	abl	1	1.26489	1
2	68	P	024	1	0	A	150	080	n	1	n	009	008	009	n	p	35.5556	a	abl	1	5	1
1	67	C	017	1	0	A	172	077	n	0	p	012	027	012	n	p	26.0276	b	abl	0	1.42368	1
1	65	C	021	1	0	0	168	068	n	1	p	010	011	011	n	p	24.093	a	abl	1	5	1
2	60	C	028	1	0	A	156	058	n	1	p	006	024	011	p	p	23.833	a	abl	0	1.78782	1
1	80	C	038	1	0	A	163	077	n	0	n	010	007	009	n	p	28.9811	a	abl	1	1.04586	1
2	69	C	030	1	0	C	148	056	n	0	p	010	018	012	n	p	25.5661	a	abl	0	0.944559	1
1	81	P	022	1	0	A	155	069	n	0	p	013	034	012	n	p	28.7201	b	abl	0	2.00958	1
2	66	C	017	1	0	0	162	082	n	1	p	010	014	010	p	p	31.2452	a	abl	1	3.41136	1
1	75	P	015	1	0	0	163	063	p	1	p	009	009	010	n	p	23.7118	a	abl	0	3.50719	1
2	66	C	013	1	0	0	157	067	n	0	p	006	009	010	n	p	27.1816	a	abl	1	0.835044	1
1	53	C	012	1	0	0	173	067	n	1	p	009	013	011	n	p	22.3863	a	abl	1	5	1
1	55	C	033	1	0	A	170	080	n	1	p	021	011	010	n	p	27.6817	a	abl	1	5	1
2	72	C	021	1	0	A	149	062	n	0	p	009	010	010	n	p	27.9267	a	abl	1	4.97467	1
2	79	P	027	1	0	A	155	067	n	1	n	011	009	011	n	p	27.8876	a	abl	0	4.72279	1
2	63	C	014	2	3	B	161	073	n	0	p	007	010	010	p	p	28.1625	a	abl	1	0.960986	1
1	64	P	035	2	3	B	170	078	n	1	p	029	004	010	n	p	26.9896	a	abl	1	0.793977	1
2	76	C	035	1	0	A	152	055	n	1	p	011	022	010	n	p	23.8054	a	abl	0	3.34565	1
1	71	P	025	2	3	A	173	065	n	0	p	010	009	009	n	p	21.7181	a	abl	1	0.919918	1
2	64	P	027	1	0	A	150	051	n	0	n	007	014	011	n	p	22.6667	a	abl	0	2.16016	1
1	76	C	013	1	0	0	160	050	n	0	p	011	006	009	n	p	19.5312	a	abl	0	1.13073	1
2	78	C	024	2	3	A	151	055	n	1	p	017	011	010	n	p	24.1217	a	abl	1	0.826831	1
2	79	P	017	1	0	C	155	065	n	1	p	011	007	011	n	p	27.0552	a	abl	1	0.835044	1
2	68	P	034	2	3	A	152	058	n	0	p	025	007	009	n	p	25.1039	a	abl	1	0.81588	1
1	54	P	015	1	0	0	170	068	p	0	p	020	008	009	n	p	23.5294	a	abl	1	0.936345	1
1	64	C	070	3	3	B	172	067	p	0	p	010	012	011	n	p	22.6474	a	abl	0	3.91513	1
2	68	C	018	1	0	0	152	069	n	0	p	008	014	010	n	p	29.865	a	abl	1	0.577687	1
2	78	P	015	1	0	0	144	061	n	0	p	007	018	012	n	p	29.4174	a	abl	1	5	1
1	83	P	035	1	0	D	163	040	n	0	n	011	006	011	n	p	15.0551	a	abl	1	2.57358	1
2	72	C	023	2	3	A	158	064	n	1	p	006	027	011	p	p	25.6369	a	abl	1	1.23203	1
1	76	P	015	1	0	0	163	058	n	0	n	008	010	010	n	p	21.83	a	abl	1	4.98836	1
2	76	C	018	1	0	0	150	058	n	1	p	012	022	011	n	p	25.7778	a	abl	0	2.75975	1
2	82	P	029	2	3	A	149	056	n	0	p	006	008	009	n	p	25.2241	a	abl	1	1.1499	1
1	58	P	993	2	3	A	169	071	n	1	p	012	012	011	n	p	24.8591	a	abl	1	3.23614	1
1	64	C	033	1	0	A	172	087	n	1	p	008	023	011	n	p	29.4078	a	abl	0	1.40452	1
1	61	P	021	1	0	A	167	072	n	0	n	014	006	010	n	p	25.8166	a	abl	1	3.54278	1
2	69	C	020	1	0	0	149	062	n	0	p	007	008	010	n	p	27.9267	a	abl	1	5	1
2	64	C	019	1	0	0	154	056	n	0	p	007	011	010	n	p	23.6128	a	abl	1	3.04997	1
1	70	C	020	1	0	A	171	078	n	1	p	011	030	010	n	p	26.6749	a	abl	1	0.996578	1
2	82	C	018	1	0	C	156	043	n	1	n	010	009	011	n	p	17.6693	a	abl	1	5	1
2	70	P	022	1	0	A	151	063	n	1	p	008	007	010	n	p	27.6304	a	abl	1	1.37988	1
2	73	P	017	1	0	0	168	055	n	1	n	009	011	011	n	p	19.487	a	abl	0	2.80903	1
1	49	P	015	1	0	0	161	059	n	0	p	009	005	009	n	p	22.7615	a	abl	0	0.851472	1
2	64	C	017	1	0	0	156	062	n	1	n	012	004	010	p	p	25.4767	a	abl	1	0.810404	1
2	75	C	029	1	0	A	153	058	n	1	p	008	011	010	n	p	24.7768	a	abl	0	2.10541	1
1	70	C	024	2	3	A	165	059	n	0	n	009	007	009	n	p	21.6713	a	abl	0	3.83299	1
2	57	P	016	1	0	0	156	062	n	1	p	007	013	009	p	p	25.4767	a	abl	1	5	1
2	77	P	021	1	0	A	150	049	n	1	p	009	006	010	n	p	21.7778	a	abl	1	1.29774	1
2	84	C	025	1	0	C	145	048	n	0	p	009	008	010	n	p	22.83	a	abl	1	0.95551	1
2	80	P	027	1	0	A	149	040	n	0	n	006	009	011	n	p	18.0172	a	abl	1	0.996578	1
1	75	C	020	1	0	0	165	067	n	1	p	016	016	010	n	p	24.6097	a	abl	1	3.47159	1
2	79	C	016	2	3	A	145	058	n	0	p	008	008	011	n	p	27.5862	a	abl	1	1.29774	1
2	79	P	033	1	0	A	unknown	unknown	n	0	p	006	006	010	n	p		a	abl	1	5	1
1	50	C	023	1	0	A	169	081	p	0	p	007	023	014	n	p	28.3604	b	abl	0	5	1
1	56	P	020	1	0	0	171	069	n	0	p	013	010	010	n	p	23.597	a	abl	1	1.63176	1
2	59	C	016	1	0	0	160	067	n	0	p	007	006	010	n	p	26.1719	a	abl	1	2.89117	1
2	79	P	025	2	3	A	148	076	n	0	p	012	016	010	n	p	34.6969	a	abl	1	0.654346	1
2	84	P	030	2	3	A	148	058	n	1	p	008	009	010	n	p	26.4792	a	abl	1	0.884326	1
2	68	P	027	2	3	A	153	061	n	0	p	012	027	011	n	p	26.0584	b	abl	0	2.11636	1
1	65	C	028	1	0	A	167	086	n	1	p	068	004	010	n	p	30.8365	a	abl	0	0.490075	1
2	67	C	013	1	0	0	150	062	n	0	p	006	010	010	n	p	27.5556	a	abl	1	3.41136	1
2	58	P	039	1	0	A	153	050	n	0	p	006	040	011	n	p	21.3593	b	abl	1	2.07803	1
2	76	C	033	2	3	B	158	087	n	1	p	008	008	010	n	p	34.8502	a	abl	1	0.950034	1
2	62	P	037	1	0	A	152	071	n	1	p	008	015	013	n	p	30.7306	a	abl	1	1.05407	1
2	72	P	023	1	0	A	156	054	n	1	p	009	010	012	n	p	22.1893	a	abl	1	4.97194	1
2	68	C	032	1	0	A	163	063	n	1	n	008	006	009	n	p	23.7118	a	abl	1	0.859685	1
2	63	C	014	1	0	0	154	060	n	0	p	009	009	010	n	p	25.2994	a	abl	1	1.24025	1
2	76	C	023	1	0	A	149	058	n	0	p	009	007	010	n	p	26.1249	a	abl	1	1.04038	1
1	59	P	017	1	0	0	168	082	n	0	p	009	011	010	n	p	29.0533	a	abl	1	5	1
1	63	C	022	1	0	A	163	061	n	0	p	047	018	011	n	p	22.9591	a	abl	0	1.9822	1
1	72	C	022	1	0	A	163	090	n	0	p	008	013	010	n	p	33.8741	a	abl	1	0.443532	1
2	68	C	016	1	0	0	160	060	n	0	p	139	008	010	n	p	23.4375	a	abl	1	4.48186	1
2	82	P	021	2	3	A	147	051	n	1	p	008	009	010	n	p	23.6013	a	abl	0	1.90828	1
2	71	P	013	1	0	0	148	066	n	0	p	007	006	009	n	p	30.1315	a	abl	1	5	1
2	61	P	021	1	0	A	155	057	n	1	p	006	017	014	n	p	23.7253	b	abl	1	2.95688	1
2	75	C	023	1	0	A	143	055	n	1	p	009	005	010	n	p	26.8962	a	abl	1	3.3128	1
2	72	P	021	1	0	0	150	049	n	1	n	014	005	009	n	p	21.7778	a	abl	1	1.07598	1
2	61	C	015	1	0	A	150	061	n	0	p	009	013	010	n	p	27.1111	a	abl	1	4.98836	1
2	63	C	026	1	0	A	156	074	n	1	p	007	019	010	p	p	30.4076	a	abl	0	4.08214	1
2	62	P	019	1	0	0	152	060	n	1	p	011	008	009	n	p	25.9695	a	abl	1	5	1
1	65	C	020	1	0	0	169	066	n	0	p	010	006	010	n	p	23.1084	a	abl	1	1.00479	1
1	64	C	010	2	3	A	162	071	n	1	p	008	006	009	n	p	27.0538	a	abl	1	1.03765	1
2	74	C	014	1	0	0	149	042	n	0	n	008	007	010	n	p	18.9181	a	abl	1	1.04586	1
2	54	P	019	1	0	0	161	080	n	0	n	006	009	010	n	p	30.863	a	abl	1	4.72279	1
1	58	P	018	1	0	0	174	067	n	1	n	075	006	010	n	p	22.1297	a	abl	1	1.26489	1
2	58	C	025	1	0	A	160	061	n	1	p	007	017	011	n	p	23.8281	a	abl	0	2.03149	1
1	68	P	020	1	0	0	169	066	p	0	p	010	006	010	n	p	23.1084	a	abl	1	1.17728	1
1	70	C	013	1	0	0	157	054	n	1	p	009	011	010	n	p	21.9076	a	abl	1	0.788501	1
1	66	P	020	2	3	A	166	065	n	0	p	011	009	010	n	p	23.5883	a	abl	0	3.83299	1
2	53	C	015	1	0	0	156	073	n	0	p	020	006	010	n	p	29.9967	a	abl	1	5	1
1	46	C	015	1	0	0	160	038	p	1	n	011	018	011	p	p	14.8437	a	abl	0	1.86995	1
1	66	P	030	1	0	A	161	071	n	0	n	021	006	009	n	p	27.3909	a	abl	1	0.958248	1
1	64	C	027	2	3	A	155	061	p	1	p	010	009	010	n	p	25.3902	a	abl	0	2.94593	1
2	86	C	023	1	0	A	151	071	n	0	p	010	009	009	n	p	31.139	a	abl	1	1.47844	1
2	62	P	020	1	0	0	152	055	n	1	p	009	009	011	n	p	23.8054	a	abl	0	1.59617	1
1	63	P	030	1	0	A	164	072	p	0	p	010	027	015	n	p	26.7698	a	abl	0	1.577	1
1	60	C	020	1	0	0	165	067	n	0	p	009	010	010	n	p	24.6097	a	abl	0	2.35729	1
1	58	C	025	2	3	A	169	069	n	0	p	016	075	011	n	p	24.1588	a	abl	0	4.13963	1
1	68	C	020	1	3	A	160	060	p	1	p	010	022	013	n	p	23.4375	b	abl	0	1.93018	1
2	72	P	018	1	0	A	150	067	n	1	p	012	034	012	n	p	29.7778	b	abl	1	1.26489	1
2	74	P	017	1	0	0	153	038	n	0	n	005	007	010	n	p	16.2331	a	abl	1	1.47844	1
1	64	P	039	1	0	A	167	073	n	0	n	014	004	010	p	p	26.1752	a	abl	1	5	1
2	78	C	033	1	0	C	153	050	n	1	p	010	008	009	n	p	21.3593	a	abl	0	1.577	1
1	82	P	035	1	0	A	165	068	n	0	p	017	021	010	n	p	24.977	a	abl	1	0.939083	1
2	78	C	014	1	0	0	156	056	n	0	p	009	014	010	n	p	23.0112	a	abl	1	0.785763	1
2	46	P	027	1	0	A	157	049	n	0	p	004	017	011	p	p	19.8791	a	abl	1	1.13621	1
1	75	P	030	1	0	B	159	044	n	0	p	009	010	016	p	p	17.4044	a	abl	0	2.19576	1
2	73	C	017	1	0	0	153	048	n	1	p	008	026	011	n	p	20.5049	a	abl	1	1.08693	1
1	73	C	024	1	0	A	172	068	n	1	p	009	017	011	n	p	22.9854	a	abl	0	1.0924	1
2	75	P	016	2	3	A	150	045	n	1	p	007	007	010	n	p	20	a	abl	0	1.48939	1
1	72	C	020	1	0	0	164	055	n	0	p	013	011	010	n	p	20.4491	a	abl	1	0.977413	1
2	66	P	022	1	0	A	157	060	n	0	p	007	009	010	n	p	24.3418	a	abl	1	1.03765	1
1	68	C	015	2	3	A	164	063	p	0	p	011	007	010	p	p	23.4236	a	abl	1	0.563997	1
2	55	P	015	2	3	A	153	046	n	0	p	007	008	010	n	p	19.6506	a	abl	1	4.48734	1
1	77	C	016	1	0	0	168	065	n	1	p	011	011	010	n	p	23.03	a	abl	1	0.531143	1
1	57	C	024	1	0	A	164	068	n	1	p	007	022	009	n	p	25.2826	a	abl	1	5	1
1	52	C	018	2	3	D	177	079	p	0	p	006	055	015	n	p	25.2163	c	abl	0	0.517454	1
1	53	C	038	1	0	A	165	058	n	1	p	089	012	010	n	p	21.3039	a	abl	0	2.69678	1
2	74	P	027	1	0	A	unknown	unknown	n	0	p	009	008	010	n	p		a	abl	1	0.733744	1
1	61	P	017	2	3	A	165	080	n	0	p	014	005	010	n	p	29.3848	a	abl	1	1.1718	1
1	83	P	018	1	0	unknown	170	068	n	0	p	000	000	000	n	p	23.5294	unknown	abl	1	5	1
2	68	C	016	2	3	A	157	054	n	1	p	006	011	010	n	p	21.9076	a	abl	1	0.947296	1
2	63	C	023	1	0	A	155	071	n	0	n	010	007	011	n	p	29.5525	a	abl	1	1.00753	1
2	76	C	036	1	0	A	162	046	n	1	p	006	006	009	n	p	17.5278	a	abl	0	0.818617	1
2	73	P	017	2	3	A	145	058	n	1	p	008	015	012	n	p	27.5862	a	abl	0	1.16359	1
1	74	C	029	1	0	A	164	054	n	0	p	009	060	013	n	p	20.0773	a	abl	1	1.53593	1
1	53	C	017	1	0	0	166	070	n	0	p	009	028	010	n	p	25.4028	a	abl	1	0.933607	1
1	77	P	040	1	0	A	163	062	n	0	n	020	003	010	n	p	23.3355	a	abl	1	0.936345	1
1	56	C	021	1	0	0	165	070	n	1	p	010	009	010	p	p	25.7117	a	abl	1	5	1
1	63	C	025	1	0	A	163	079	n	0	p	009	013	011	n	p	29.7339	a	abl	1	1.06229	1
2	74	P	023	1	0	A	153	051	n	0	n	014	009	010	n	p	21.7865	a	abl	1	0.804928	1
2	75	C	030	1	0	A	153	058	n	0	p	007	008	010	n	p	24.7768	a	abl	1	1.06229	1
1	76	P	038	1	0	A	159	069	n	0	p	012	005	013	n	p	27.2932	a	abl	1	0.919918	1
2	62	C	017	2	3	A	150	058	n	1	p	014	026	013	n	p	25.7778	b	abl	0	1.50582	1
1	78	P	025	1	0	A	166	054	n	0	p	011	015	012	n	p	19.5965	a	abl	1	5	1
2	54	P	011	1	0	0	157	058	n	1	p	011	008	010	n	p	23.5304	a	abl	1	5	1
1	67	P	022	1	0	0	151	056	p	0	n	012	008	010	n	p	24.5603	a	abl	1	1.05407	1
2	69	P	020	2	3	A	154	054	n	0	p	008	011	010	n	p	22.7694	a	abl	1	5	1
2	61	P	032	1	0	A	157	072	n	0	p	023	015	014	n	p	29.2101	b	abl	1	1.05681	1
1	63	P	021	1	0	A	173	061	n	1	p	013	011	010	p	p	20.3816	a	abl	0	1.78782	1
2	79	P	024	2	3	A	151	066	n	0	p	010	007	009	n	p	28.9461	a	abl	1	1.05133	1
2	66	C	031	1	0	A	153	065	n	0	p	008	012	010	n	p	27.7671	a	abl	1	1.05133	1
1	64	C	016	1	0	unknown	160	056	n	1	p	063	018	009	n	p	21.875	unknown	abl	1	0.793977	1
1	59	C	024	1	0	A	161	069	n	0	p	011	018	011	p	p	26.6193	a	abl	0	1.68925	1
1	66	C	035	2	3	A	163	070	n	0	p	010	015	012	n	p	26.3465	a	abl	1	1.05407	1
1	60	C	040	1	0	A	160	070	n	0	p	120	003	010	p	p	27.3437	a	abl	1	3.52635	1
2	64	C	026	2	3	B	152	054	n	1	p	007	009	010	n	p	23.3726	a	abl	1	1.70294	1
1	77	P	025	2	3	A	165	061	n	1	p	010	015	011	n	p	22.4059	a	abl	0	2.54894	1
2	62	P	030	2	3	A	153	051	n	0	n	007	008	010	n	p	21.7865	a	abl	1	5	1
1	62	C	017	1	0	0	162	055	n	1	p	008	004	000	p	p	20.9572	a	abl	0	1.82341	1
2	73	C	025	1	0	A	157	058	n	0	p	008	005	009	n	p	23.5304	a	abl	1	5	1
1	57	P	028	2	3	A	160	072	n	1	p	015	016	010	n	p	28.125	b	abl	0	2.43943	1
1	66	P	022	1	0	A	unknown	unknown	n	0	p	005	020	010	n	p		b	abl	0	0.421629	1
2	65	P	028	1	0	A	155	057	n	0	p	038	008	009	n	p	23.7253	a	abl	1	5	1
2	60	P	030	1	0	A	156	050	n	0	p	006	017	014	n	p	20.5457	b	abl	1	0.832307	1
2	76	C	015	1	0	0	154	047	n	1	p	012	018	011	n	p	19.8178	a	abl	1	0.73922	1
2	69	P	012	1	0	0	158	076	n	0	p	008	008	009	p	p	30.4438	a	abl	1	1.17728	1
1	73	P	024	1	0	A	151	099	n	0	n	027	005	009	n	p	43.4191	a	abl	1	0.706366	1
1	76	P	020	1	0	A	156	054	n	1	p	010	012	010	n	p	22.1893	a	abl	0	5	1
2	60	C	035	2	3	A	152	082	n	1	n	007	004	009	n	p	35.4917	a	abl	1	1.0924	1
1	77	C	014	1	0	0	176	076	n	1	p	013	007	011	n	p	24.5351	a	abl	1	5	1
1	62	P	021	1	0	A	171	071	n	0	p	015	016	013	n	p	24.281	a	abl	0	0.175222	1
1	49	C	032	1	0	D	165	055	n	0	p	033	013	010	n	p	20.202	a	abl	1	0.555784	1
2	71	P	031	1	0	A	149	054	n	0	p	005	013	010	n	p	24.3232	a	abl	0	5	1
2	73	P	028	1	0	A	140	058	n	0	p	016	007	009	n	p	29.5918	a	abl	1	5	1
1	55	P	028	1	0	A	166	078	n	1	p	010	008	009	n	p	28.306	a	abl	1	0.980151	1
2	74	P	044	2	0	A	163	066	n	1	p	006	029	012	n	p	24.841	a	abl	0	1.46475	1
2	65	C	025	2	0	A	152	047	n	1	p	006	008	012	n	p	20.3428	a	abl	1	1.02122	1
2	60	P	035	2	3	B	147	053	n	0	p	011	019	011	n	p	24.5268	b	abl	1	1.0486	1
2	66	C	018	2	3	A	156	053	n	0	p	008	009	011	p	p	21.7784	a	abl	1	0.911704	1
2	63	C	022	1	0	A	151	044	n	0	n	074	004	010	n	p	19.2974	a	abl	1	0.722793	1
1	70	P	038	1	0	C	170	072	p	0	n	008	012	010	n	p	24.9135	b	abl	1	0.791239	1
2	68	P	021	2	3	A	145	054	n	0	p	043	014	010	p	p	25.6837	b	abl	0	0.788501	1
2	67	P	028	1	0	A	155	072	n	1	p	006	022	013	n	p	29.9688	b	abl	1	3.10472	1
1	63	P	032	1	0	A	164	069	n	1	n	015	004	010	n	p	25.6544	a	abl	0	0.506502	1
2	49	C	018	1	0	0	151	081	n	0	p	006	012	011	p	p	35.5248	a	abl	1	4.61602	1
2	76	C	023	1	0	A	152	050	n	0	n	007	009	009	n	p	21.6413	a	abl	1	1.26215	1
2	64	P	018	2	3	A	158	059	n	0	p	011	004	010	n	p	23.634	a	abl	1	5	1
2	77	C	019	2	3	D	158	060	n	0	p	009	010	010	n	p	24.0346	a	abl	1	0.692676	1
1	77	C	026	1	0	A	161	062	n	0	p	012	013	011	n	p	23.9188	a	abl	1	1.12799	1
1	63	C	032	2	3	B	172	070	n	1	p	007	028	010	n	p	23.6614	a	abl	1	0.930869	1
2	62	C	015	1	0	0	150	067	n	0	p	006	012	011	n	p	29.7778	a	abl	1	3.57837	1
2	70	P	022	1	0	A	153	062	n	0	p	008	011	010	n	p	26.4855	a	abl	1	5	1
1	68	P	016	1	0	0	174	068	n	1	p	012	009	011	n	p	22.46	a	abl	0	1.70021	1
1	67	P	022	2	3	A	170	060	n	0	n	012	008	010	n	p	20.7612	a	abl	1	0.925394	1
1	87	P	022	1	0	A	170	unknown	n	0	p	014	016	011	p	p		a	abl	0	0.881588	1
1	55	P	039	2	3	C	166	056	n	0	p	010	015	010	n	p	20.3223	a	abl	0	0.87885	1
1	50	C	014	1	0	A	158	055	n	0	p	007	033	011	n	p	22.0317	b	abl	1	5	1
2	88	P	035	1	0	C	155	049	n	1	p	043	011	011	n	p	20.3954	a	abl	0	1.5551	1
2	60	C	016	1	0	C	160	061	n	1	n	007	015	010	n	p	23.8281	a	abl	1	0.684463	1
1	61	C	040	2	3	B	160	071	n	1	p	009	027	013	n	p	27.7344	b	abl	0	2.02601	1
1	48	P	022	1	0	A	172	102	n	1	p	010	008	010	p	p	34.4781	a	abl	1	0.870637	1
2	75	C	027	1	0	A	153	070	n	0	n	008	012	010	n	p	29.903	a	abl	0	1.57426	1
2	64	P	016	1	0	A	141	050	n	1	p	006	139	011	p	p	25.1496	b	abl	0	1.47023	1
1	70	P	016	2	3	A	158	067	n	0	p	075	005	009	n	p	26.8386	a	abl	0	2.31348	1
2	74	C	019	1	0	0	144	060	n	1	p	009	011	012	n	p	28.9352	a	abl	0	5	1
1	68	P	034	1	0	A	152	040	n	0	n	010	007	010	n	p	17.313	a	abl	0	1.87543	1
1	65	C	021	1	0	A	172	084	n	0	p	010	014	010	n	p	28.3937	a	abl	1	1.22656	1
1	56	P	038	2	0	A	183	082	n	0	n	010	005	010	n	p	24.4857	a	abl	1	1.02396	1
1	82	P	021	2	3	A	162	074	n	0	p	024	008	010	n	p	28.1969	a	abl	1	0.788501	1
2	58	P	018	1	0	0	152	061	n	0	p	005	013	009	p	p	26.4024	a	abl	1	5	1
1	63	P	037	2	3	B	160	060	n	0	p	091	014	010	n	p	23.4375	a	abl	0	0.892539	1
1	67	C	019	1	0	unknown	unknown	unknown	n	0	p	012	006	unknown	n	p		unknown	abl	1	0.856947	1
1	60	P	029	4	3	C	160	067	n	1	p	015	012	010	n	p	26.1719	a	abl	0	0.347707	1
2	54	P	024	1	0	A	153	051	n	0	p	007	012	012	n	p	21.7865	a	abl	1	0.865161	1
1	78	C	019	2	3	A	158	061	n	0	p	015	006	010	n	p	24.4352	a	abl	0	5	1
2	59	C	031	1	0	A	154	084	n	0	p	010	034	013	n	p	35.4191	b	abl	1	1.10062	1
1	65	C	018	1	0	0	164	062	n	1	p	082	006	009	n	p	23.0518	a	abl	1	0.991102	1
1	66	C	027	1	0	A	162	062	n	0	p	084	004	010	n	p	23.6244	a	abl	1	1.13895	1
1	64	C	020	1	0	0	170	057	n	0	p	007	011	011	n	p	19.7232	a	abl	1	3.10472	1
1	59	P	030	1	0	A	165	054	n	0	p	023	003	010	n	p	19.8347	a	abl	1	3.06366	1
1	54	C	019	2	3	A	165	059	n	1	p	010	016	012	n	p	21.6713	a	abl	1	5	1
2	64	C	021	2	3	A	160	068	n	0	p	007	013	011	n	p	26.5625	b	abl	0	0.821355	1
1	60	C	018	1	0	0	172	067	n	1	p	009	010	011	p	p	22.6474	a	abl	1	1.21287	1
2	79	P	023	1	0	A	140	040	n	0	n	007	011	013	n	p	20.4082	a	abl	1	0.865161	1
2	71	P	018	1	0	0	150	056	n	1	p	004	003	010	n	p	24.8889	a	abl	0	1.18001	1
1	61	P	027	2	3	A	172	081	p	0	n	009	006	010	n	p	27.3797	a	abl	1	0.887064	1
2	77	P	022	2	3	A	152	060	n	1	p	007	024	012	n	p	25.9695	a	abl	1	1.24846	1
1	53	P	020	2	3	A	165	073	n	0	p	010	012	012	n	p	26.8136	a	abl	0	2.47502	1
2	68	P	029	1	0	A	155	072	n	1	p	007	012	011	p	p	29.9688	a	abl	0	1.295	1
1	72	P	011	1	0	0	167	060	n	0	p	013	007	009	p	p	21.5139	a	abl	1	1.02669	1
1	51	P	029	1	0	A	174	092	n	0	p	009	013	010	n	p	30.3871	a	abl	1	5	1
1	49	C	014	1	0	0	174	074	n	1	p	008	012	011	n	p	24.4418	a	abl	1	1.07871	1
2	71	P	051	1	0	B	155	069	n	1	p	009	008	010	n	p	28.7201	a	abl	0	2.88843	1
1	74	C	028	1	0	A	166	074	n	0	p	022	010	011	n	p	26.8544	a	abl	1	0.720055	1
1	70	P	025	1	0	A	160	072	n	0	n	019	015	010	n	p	28.125	a	abl	1	5	1
2	69	P	024	2	3	A	155	082	n	1	p	011	022	011	n	p	34.1311	a	abl	1	1.01574	1
1	72	P	014	2	3	B	160	060	n	0	p	009	022	012	n	p	23.4375	a	abl	1	2.92402	1
1	44	C	017	1	0	0	170	105	n	1	p	008	009	012	n	p	36.3322	a	abl	0	0.783025	1
1	53	P	017	2	3	A	168	079	n	1	p	009	012	010	n	p	27.9904	a	abl	0	2.04244	1
1	59	P	022	2	3	A	153	063	n	0	p	011	007	010	n	p	26.9127	a	abl	1	5	1
1	62	P	036	1	0	A	164	072	n	1	p	074	013	010	n	p	26.7698	a	abl	1	0.925394	1
1	58	C	014	1	0	0	165	093	p	0	p	007	014	011	n	p	34.1598	a	abl	1	5	1
2	69	C	020	2	3	A	155	074	n	1	p	007	010	014	n	p	30.8012	a	abl	1	0.889802	1
2	65	P	018	1	0	0	152	062	n	1	n	007	005	010	n	p	26.8352	a	abl	1	0.848734	1
2	81	P	031	1	0	0	143	052	n	1	p	010	012	012	n	p	25.4291	a	abl	0	2.40383	1
1	61	P	029	1	0	A	171	087	n	1	p	020	008	010	n	p	29.7527	a	abl	1	1.30048	1
2	72	P	022	1	0	A	160	072	n	1	p	008	010	011	n	p	28.125	a	abl	1	5	1
1	76	P	028	2	3	B	170	066	n	0	p	010	015	011	n	p	22.8374	a	abl	0	0.796715	1
1	78	C	021	2	3	A	156	050	n	0	n	052	006	010	n	p	20.5457	a	abl	1	0.982888	1
1	65	C	020	1	0	0	172	072	n	1	p	009	010	011	n	p	24.3375	a	abl	0	2.35455	1
1	53	C	019	2	3	C	168	084	n	1	p	012	010	011	n	p	29.7619	b	abl	0	0.391513	1
2	68	P	010	1	0	0	151	047	n	1	p	008	011	010	n	p	20.6131	a	abl	1	5	1
2	71	C	025	1	0	A	146	044	n	0	p	006	006	009	n	p	20.6418	a	abl	1	0.867899	1
1	58	C	023	1	0	0	152	074	n	1	p	010	007	010	n	p	32.0291	a	abl	1	0.944559	1
1	74	C	015	1	0	0	153	054	n	1	p	008	011	012	n	p	23.0681	a	abl	0	2.56263	1
1	64	C	011	1	0	0	160	067	n	0	p	008	008	011	n	p	26.1719	a	abl	1	2.74059	1
1	69	P	029	4	0	C	166	063	n	1	p	008	015	010	n	p	22.8625	a	abl	0	4.19713	1
1	66	C	022	1	0	C	168	076	p	0	p	094	005	010	p	p	26.9274	a	abl	1	0.769336	1
1	75	C	019	1	0	0	170	064	n	0	n	113	007	010	n	p	22.1453	a	abl	1	0.99384	1
2	66	C	021	1	0	A	142	050	n	0	p	008	017	011	n	p	24.7967	b	abl	0	1.1718	1
2	77	C	018	1	0	0	140	058	n	1	p	007	014	010	n	p	29.5918	a	abl	1	1.04038	1
1	50	P	043	1	0	B	178	073	n	1	p	008	013	010	n	p	23.04	a	abl	1	1.34702	1
2	69	C	029	1	0	C	146	050	n	0	p	006	032	013	n	p	23.4566	b	abl	1	1.25941	1
1	48	P	020	1	0	0	170	067	n	0	p	008	013	012	n	p	23.1834	a	abl	1	2.9514	1
1	67	C	016	1	0	A	168	078	n	0	p	009	042	011	n	p	27.6361	b	abl	1	0.881588	1
1	67	P	025	2	3	C	165	054	n	0	n	086	007	009	n	p	19.8347	a	abl	1	0.785763	1
1	68	P	035	2	3	B	167	079	n	1	p	015	008	010	p	p	28.3266	a	abl	0	0.681725	1
1	47	P	033	1	0	A	unknown	unknown	p	1	n	008	006	009	p	p		a	abl	0	1.59069	1
1	62	C	023	1	0	C	158	064	n	0	p	012	008	010	n	p	25.6369	a	abl	0	1.11157	1
1	59	C	033	2	3	A	172	102	n	1	p	011	021	011	n	p	34.4781	a	abl	0	2.57906	1
1	60	P	021	2	3	A	unknown	unknown	n	0	p	012	011	010	n	p		a	abl	0	0.5859	1
2	61	C	022	2	3	A	148	069	n	1	n	006	031	010	n	p	31.5011	a	abl	1	1.07871	1
2	68	C	033	1	0	A	153	063	n	1	p	006	013	012	n	p	26.9127	a	abl	1	1.25941	1
2	66	P	020	1	0	0	152	066	n	0	p	006	010	011	n	p	28.5665	a	abl	1	0.813142	1
1	61	C	020	1	0	A	160	075	p	1	p	012	033	011	n	p	29.2969	b	abl	1	0.892539	1
1	71	P	015	2	3	A	161	064	n	0	p	013	011	010	n	p	24.6904	a	abl	1	0.788501	1
2	74	C	027	1	0	0	146	048	n	1	p	007	008	010	n	p	22.5183	a	abl	1	1.00479	1
1	77	C	038	1	0	A	158	067	n	1	p	016	022	010	n	p	26.8386	a	abl	1	0.848734	1
2	54	P	026	1	0	A	156	045	p	0	p	005	014	011	n	p	18.4911	a	abl	1	0.818617	1
1	76	C	033	2	3	B	162	060	n	0	n	014	006	010	n	p	22.8624	a	abl	1	0.783025	1
1	65	P	025	2	3	A	158	051	p	0	n	010	009	010	n	p	20.4294	a	abl	1	0.76386	1
1	72	C	020	1	0	0	169	061	n	1	p	010	005	009	n	p	21.3578	a	abl	1	0.517454	1
2	71	P	016	1	0	0	158	048	n	1	p	010	011	011	n	p	19.2277	a	abl	1	5	1
1	55	P	035	1	0	A	173	077	n	1	p	010	014	018	n	p	25.7276	a	abl	0	1.93018	1
1	59	C	017	2	3	0	163	067	n	0	p	009	017	011	p	p	25.2174	a	abl	1	4.50924	1
1	78	C	040	2	3	D	unknown	075	n	1	p	011	013	012	n	p		b	bsc	0	0.314853	1
2	79	C	090	3	3	D	156	048	n	1	unknwon	031	075	013	n	p	19.7239	b	bsc	0	0.167009	1
1	63	C	064	4	3	D	144	046	n	1	p	050	245	031	p	p	22.1836	c	bsc	1	0.33128	1
2	85	C	120	3	3	D	unknown	unknown	n	1	p	009	013	011	n	p		b	bsc	0	0.468172	1
1	64	C	064	3	3	C	168	073	n	0	p	021	087	025	n	p	25.8645	b	bsc	0	0.506502	1
1	63	C	130	4	3	C	172	070	p	1	p	078	029	037	n	p	23.6614	b	bsc	0	0.1013	1
1	65	C	053	3	3	B	unknown	055	n	1	p	015	058	012	n	p		b	bsc	1	0.0876112	1
1	57	C	151	4	3	C	165	063	n	1	p	012	139	017	n	p	23.1405	b	bsc	0	0.131417	1
2	79	P	130	4	3	D	163	065	n	0	p	004	007	010	n	p	24.4646	unknown	bsc	0	1.23751	1
2	78	C	013	1	0	A	144	047	n	1	p	013	009	012	n	p	22.6659	a	bsc	0	4.85695	1
2	73	C	020	1	0	D	157	066	n	1	p	016	015	010	n	p	26.7759	c	bsc	0	1.03217	1
1	49	C	028	2	3	A	168	069	n	1	p	009	048	013	n	p	24.4473	b	bsc	0	2.10815	1
2	73	C	080	4	0	C	148	055	n	1	p	008	221	012	n	p	25.1096	b	bsc	0	0.145106	1
1	48	C	018	1	0	D	168	062	n	0	p	009	064	013	n	p	21.9671	c	bsc	0	0.495551	1
1	50	C	017	1	0	A	167	070	n	0	p	010	021	012	n	p	25.0995	b	bsc	1	1.03491	1
1	52	C	060	3	0	D	168	079	p	1	p	010	038	015	n	p	27.9904	unknown	bsc	0	0.106776	1
2	86	C	043	4	3	C	unknown	unknown	n	1	p	016	103	018	n	p		b	bsc	0	0.561259	1
1	59	C	180	3	3	D	unknown	079	p	1	p	113	143	016	n	p		c	bsc	0	0.0793977	1
2	67	C	259	4	3	D	155	050	n	1	p	022	007	011	p	p	20.8117	b	bsc	0	0.142368	1
2	69	C	113	4	3	C	150	043	n	1	p	009	074	013	n	p	19.1111	b	bsc	0	0.0876112	1
1	58	C	227	3	0	C	158	052	n	1	p	011	019	011	n	p	20.83	b	bsc	0	0.194387	1
2	67	C	127	4	3	D	156	062	n	1	p	012	203	011	n	p	25.4767	c	bsc	0	0.0465435	1
1	52	C	100	3	0	D	175	085	p	0	p	012	017	012	n	p	27.7551	c	bsc	0	3.61396	1
2	84	C	073	3	3	unknown	157	060	n	0	p	008	020	013	n	p	24.3418	unknown	bsc	0	0.709103	1
2	83	C	095	3	3	D	unknown	unknown	n	1	p	026	094	026	n	p		c	bsc	0	0.202601	1
2	75	P	060	4	0	D	147	045	n	0	p	018	035	011	n	p	20.8247	c	bsc	0	0.17796	1
2	78	C	021	2	3	D	150	056	n	0	p	038	014	013	n	p	24.8889	b	bsc	0	0.391513	1
2	88	C	094	1	0	D	unknown	043	n	1	n	013	012	010	n	p		b	bsc	0	0.487337	1
1	67	P	074	3	3	C	166	070	n	1	p	062	024	050	n	p	25.4028	a	bsc	0	0.202601	1
1	79	P	045	1	0	C	156	043	n	0	n	045	004	010	n	p	17.6693	a	bsc	0	1.3744	1
2	64	C	143	3	3	C	unknown	072	n	1	p	030	073	019	n	p		b	bsc	0	0.15332	1
1	82	P	147	3	3	D	156	069	n	1	n	040	070	010	n	p	28.3531	b	bsc	0	0.0876112	1
2	70	C	120	3	3	C	154	052	n	1	p	040	172	013	n	p	21.9261	a	bsc	0	0.364134	1
1	75	C	040	3	3	C	158	046	n	1	p	040	016	012	p	p	18.4265	b	bsc	0	0.388775	1
2	78	C	038	3	3	C	143	060	n	1	p	014	031	018	n	p	29.3413	a	bsc	0	0.717317	1
2	60	C	106	4	3	D	unknown	061	n	1	p	039	083	026	n	p		c	bsc	0	0.109514	1
1	79	C	110	3	3	C	161	053	n	0	p	045	053	014	n	p	20.4467	a	bsc	0	0.287474	1
1	78	C	149	3	3	D	165	054	n	1	p	097	028	015	n	p	19.8347	c	bsc	0	0.180698	1
2	68	C	122	4	0	D	158	065	n	1	p	027	077	021	n	p	26.0375	c	bsc	0	0.125941	1
1	91	C	136	4	3	C	unknown	unknown	p	1	n	022	012	014	n	p		unknown	bsc	0	0.0465435	1
2	66	C	026	3	3	C	155	058	n	0	p	069	173	020	n	p	24.1415	b	bsc	0	1.00479	1
1	77	C	044	3	0	C	168	057	n	1	n	008	155	013	n	p	20.1956	b	bsc	0	0.339493	1
1	71	C	190	4	3	C	unknown	075	n	1	p	066	009	011	n	p		b	bsc	0	0.25462	1
1	68	P	080	4	3	C	160	050	n	1	p	009	009	010	n	p	19.5312	a	bsc	0	0.542094	1
2	84	P	094	4	3	D	147	042	n	1	p	009	017	010	n	p	19.4363	b	bsc	0	1.2293	1
2	81	P	029	3	3	D	unknown	unknown	n	0	n	061	008	010	n	p		b	bsc	0	0.186174	1
1	53	C	082	4	3	C	164	065	n	1	p	009	034	012	p	p	24.1672	b	bsc	0	0.134155	1
2	64	C	040	3	0	D	150	056	n	1	p	027	093	010	n	p	24.8889	c	bsc	0	0.301164	1
1	65	P	110	3	3	C	unknown	065	n	0	p	027	045	013	n	p		b	bsc	0	0.561259	1
1	54	C	051	2	3	D	161	074	n	0	p	014	047	011	n	p	28.5483	c	bsc	1	0.703628	1
2	70	P	032	1	0	C	unknown	070	n	1	p	010	007	010	n	p		b	bsc	1	0.750171	1
1	74	C	120	3	3	C	172	065	n	0	p	078	070	014	n	p	21.9713	b	bsc	0	0.0328542	1
2	81	C	038	4	3	C	unknown	051	n	1	p	015	023	010	n	p		a	bsc	0	0.355921	1
1	82	P	050	4	3	D	170	061	p	1	p	007	006	010	n	p	21.1073	b	bsc	0	0.514716	1
2	76	C	016	1	0	C	unknown	050	n	0	p	009	019	014	n	p		b	bsc	0	0.342231	1
2	81	C	032	2	3	B	153	062	n	0	p	031	120	022	p	p	26.4855	b	bsc	0	0.120465	1
1	52	P	040	3	3	D	162	079	p	1	p	011	346	023	n	p	30.1021	c	bsc	0	0.142368	1
1	72	C	080	3	0	C	163	061	n	1	p	039	119	050	n	p	22.9591	a	bsc	0	0.553046	1
1	69	C	060	3	3	D	unknown	064	n	1	p	085	112	021	n	p		c	bsc	0	0.0848734	1
2	61	C	096	3	3	D	unknown	058	n	1	p	026	273	012	p	p		b	bsc	0	0.0492813	1
2	63	C	039	3	0	D	154	070	n	1	p	011	018	011	n	p	29.5159	unknown	bsc	0	0.503765	1
2	69	C	071	1	0	B	unknown	unknown	n	0	p	005	000	000	n	p		unknown	bsc	0	1.10883	1
1	67	C	126	4	0	D	165	048	n	1	p	019	004	011	n	p	17.6309	b	bsc	1	0.131417	1
1	56	C	140	4	0	C	160	059	n	1	p	038	031	012	n	p	23.0469	b	bsc	0	0.550308	1
2	73	P	025	2	3	D	157	072	n	0	p	009	023	014	n	p	29.2101	c	bsc	0	0.188912	1
1	56	C	110	3	3	D	172	064	n	1	p	012	096	019	n	p	21.6333	c	bsc	0	0.240931	1
1	57	C	077	4	3	D	165	057	n	1	p	044	040	014	n	p	20.9366	c	bsc	0	0.377823	1
2	50	P	115	4	3	D	158	079	n	1	p	017	125	027	n	p	31.6456	c	bsc	0	0.109514	1
1	73	C	100	3	0	D	158	050	p	1	p	026	034	017	n	p	20.0288	c	bsc	0	0.186174	1
1	51	C	040	2	3	D	169	072	n	1	p	029	084	011	n	p	25.2092	c	bsc	0	0.183436	1
2	85	C	035	2	0	D	unknown	054	n	1	p	006	010	010	n	p		b	bsc	1	0.229979	1
1	66	P	180	3	3	C	unknown	049	p	1	p	005	098	014	n	p		b	bsc	0	0.271047	1
2	59	C	105	3	3	D	156	067	n	1	p	007	024	013	p	p	27.5312	c	bsc	0	0.0438056	1
1	66	P	045	2	3	B	155	054	n	1	p	010	008	010	n	p	22.4766	a	chemo	0	1.2293	1
1	62	P	116	4	0	C	164	064	n	0	p	012	012	011	p	p	23.7954	a	chemo	0	0.837782	1
1	81	P	102	3	0	C	153	063	n	1	p	009	021	011	n	p	26.9127	a	chemo	0	1.47023	1
1	80	P	114	4	3	C	171	070	n	0	p	010	013	013	p	p	23.939	b	chemo	0	0.265572	1
2	75	P	150	4	3	C	152	072	n	1	p	012	013	011	n	p	31.1634	a	chemo	0	0.29295	1
1	55	P	100	3	3	C	163	075	p	1	p	011	026	012	n	p	28.2284	b	chemo	0	0.427105	1
1	55	C	115	3	3	C	166	072	n	1	p	009	018	012	p	p	26.1286	a	chemo	0	0.985626	1
1	56	C	170	3	3	C	166	053	n	1	p	009	017	010	n	p	19.2336	b	chemo	0	0.145106	1
1	54	P	120	4	0	C	167	056	p	1	n	009	012	012	n	p	20.0796	b	chemo	0	0.145106	1
1	77	P	068	3	3	C	162	049	n	1	n	012	012	010	n	p	18.6709	a	chemo	0	3.24709	1
1	64	P	050	1	0	B	162	067	n	1	n	012	019	011	n	p	25.5296	a	resection	1	5	1
2	77	P	047	9	0	unknown	149	056	n	0	p	005	014	010	n	p	25.2241	a	resection	1	0.80219	1
2	69	P	020	1	0	A	157	055	n	0	n	010	005	010	n	p	22.3133	a	resection	1	0.884326	1
1	75	P	030	1	0	A	164	063	n	1	n	011	009	010	n	p	23.4236	a	resection	1	0.402464	1
2	76	P	045	1	0	A	150	052	n	0	p	005	006	010	n	p	23.1111	a	resection	1	0.780287	1
1	80	P	027	2	3	A	154	053	n	0	n	011	007	010	n	p	22.3478	a	resection	1	1.013	1
1	61	P	030	2	3	B	163	077	n	0	n	014	011	010	n	p	28.9811	a	resection	1	0.818617	1
1	65	P	031	1	0	A	169	079	n	0	n	009	017	010	n	p	27.6601	a	resection	0	3.154	1
2	70	P	035	1	0	A	151	050	n	1	n	008	005	010	n	p	21.9289	a	resection	1	2.3436	1
2	70	P	024	3	3	B	150	044	n	1	n	006	019	010	n	p	19.5556	a	resection	1	0.599589	1
1	74	P	034	1	0	A	168	072	n	0	n	077	009	010	n	p	25.5102	a	resection	0	0.402464	1
1	69	P	040	2	3	B	168	072	p	1	n	016	007	009	p	p	25.5102	a	resection	1	0.703628	1
2	72	P	019	2	3	A	156	070	n	1	n	006	017	010	n	p	28.764	a	resection	1	0.982888	1
1	71	P	030	1	0	A	160	054	n	1	n	015	005	009	n	p	21.0937	a	resection	1	0.903491	1
1	63	P	023	1	0	A	177	067	n	1	n	009	010	010	n	p	21.3859	a	resection	1	5	1
2	45	P	013	1	0	0	158	052	n	0	n	007	007	010	n	p	20.83	a	resection	1	0.884326	1
1	60	P	065	3	3	B	172	093	p	0	p	009	009	010	p	p	31.4359	a	resection	1	0.843258	1
1	61	P	022	1	0	A	169	068	n	0	p	023	002	009	n	p	23.8087	b	resection	1	4.9911	1
2	64	P	030	2	3	A	165	068	n	0	p	008	011	010	n	p	24.977	a	resection	1	5	1
1	77	P	062	1	0	B	176	089	p	0	n	009	005	010	n	p	28.7319	a	resection	1	2.5243	1
2	62	P	034	1	0	A	151	057	n	1	n	006	010	009	n	p	24.9989	a	resection	1	4.59138	1
2	58	P	033	3	3	C	153	053	n	1	p	008	011	010	n	p	22.6409	a	resection	1	3.436	1
1	66	P	183	3	3	C	152	041	n	1	n	097	003	011	n	p	17.7458	a	resection	0	0.761123	1
1	71	P	120	3	0	C	165	060	n	0	p	009	007	012	p	p	22.0386	b	resection	0	0.344969	1
1	59	P	095	1	0	B	166	060	n	0	n	013	005	009	n	p	21.7738	a	resection	1	0.824093	1
1	58	P	035	1	0	A	176	070	n	1	n	010	011	010	p	p	22.5981	a	resection	0	1.17454	1
1	56	P	024	1	0	A	173	067	n	0	p	011	008	010	n	p	22.3863	a	resection	1	0.810404	1
2	69	P	097	1	0	B	139	057	n	0	p	010	013	011	n	p	29.5016	a	resection	1	0.654346	1
1	63	P	052	1	0	B	159	049	n	0	n	008	013	010	p	p	19.3821	a	resection	1	1.19097	1
2	77	P	028	2	3	A	147	046	n	1	p	006	006	010	n	p	21.2874	a	resection	1	0.323066	1
1	68	P	065	3	3	B	162	062	n	0	p	007	013	010	n	p	23.6244	a	resection	0	1.74401	1
1	63	P	030	1	0	A	170	077	n	1	n	011	004	010	n	p	26.6436	a	resection	1	0.91718	1
1	73	P	060	9	0	unknown	163	062	n	1	n	024	018	025	n	p	23.3355	a	resection	0	0.1013	1
1	65	P	025	2	3	A	160	074	n	0	n	012	013	009	p	p	28.9062	a	resection	1	5	1
1	72	P	085	1	0	B	156	072	n	0	n	011	007	010	p	p	29.5858	a	resection	1	0.985626	1
1	68	P	025	1	0	A	165	068	n	0	n	009	010	010	p	p	24.977	a	resection	1	1.00753	1
1	73	P	043	1	0	A	170	088	p	0	p	010	008	009	n	p	30.4498	a	resection	0	1.81793	1
2	65	P	026	2	3	B	146	065	n	1	p	007	013	009	n	p	30.4935	a	resection	1	0.635181	1
1	50	P	032	2	3	A	172	075	n	0	n	010	007	010	n	p	25.3515	a	resection	1	5	1
2	68	P	028	1	0	A	150	052	n	1	p	006	017	011	n	p	23.1111	a	resection	1	0.824093	1
1	46	P	007	2	3	A	174	078	n	1	p	017	008	010	p	p	25.763	a	resection	1	5	1
1	66	P	165	3	0	C	175	061	n	0	n	010	025	012	n	p	19.9184	a	resection	0	0.104038	1
1	60	P	042	3	3	C	164	080	n	1	p	008	007	010	n	p	29.7442	a	resection	1	4.89802	1
1	70	P	028	2	3	A	162	067	n	1	p	010	016	012	n	p	25.5296	a	resection	0	4.82136	1
2	43	P	014	1	0	0	157	057	n	1	n	010	011	010	p	p	23.1247	a	resection	1	0.728268	1
1	57	P	030	2	3	A	170	078	n	0	n	010	011	010	n	p	26.9896	a	resection	1	0.772074	1
1	48	P	019	1	0	0	162	075	n	0	p	012	011	011	n	p	28.578	a	resection	1	0.91718	1
1	45	P	016	1	0	0	178	077	n	0	p	010	007	010	n	p	24.3025	a	resection	1	0.908966	1
2	69	P	020	2	3	A	150	084	n	1	p	078	006	010	n	p	37.3333	a	resection	0	3.5729	1
1	61	P	022	1	0	A	173	070	n	0	p	008	006	009	n	p	23.3887	a	resection	1	0.783025	1
2	83	P	045	1	0	B	146	051	n	0	p	009	007	010	n	p	23.9257	a	resection	1	4.85695	1
2	59	P	010	1	0	A	157	082	n	0	p	008	012	010	n	p	33.2671	a	resection	1	0.81588	1
1	61	P	024	2	3	A	164	060	n	0	p	011	012	010	n	p	22.3081	a	resection	0	3.58658	1
1	55	P	021	1	0	0	175	064	n	0	p	008	011	010	n	p	20.898	a	resection	1	0.599589	1
1	59	P	072	3	0	C	166	063	n	1	n	010	007	011	n	p	22.8625	a	resection	0	1.47296	1
1	70	P	023	1	0	A	173	094	n	1	n	012	008	010	n	p	31.4077	a	resection	1	0.659822	1
2	66	P	021	1	0	A	165	059	n	0	p	011	010	010	n	p	21.6713	a	resection	1	0.813142	1
1	67	P	023	1	0	A	167	082	n	0	n	010	010	010	n	p	29.4023	a	resection	1	0.960986	1
2	52	P	021	1	0	A	153	053	n	0	n	008	012	011	n	p	22.6409	a	resection	1	5	1
1	69	P	026	1	0	A	173	069	p	0	n	011	013	010	n	p	23.0546	a	resection	1	0.843258	1
1	52	P	021	1	0	0	157	045	p	1	n	011	012	010	n	p	18.2563	a	resection	1	0.941821	1
1	66	P	025	1	0	A	173	072	n	1	p	009	007	010	p	p	24.0569	a	resection	1	1.44285	1
1	64	P	045	1	0	B	167	069	n	0	n	076	004	010	n	p	24.7409	a	resection	0	0.347707	1
1	63	P	026	1	0	A	162	061	n	0	n	030	003	011	n	p	23.2434	a	resection	1	1.22656	1
1	57	P	026	1	0	A	172	079	n	0	p	011	010	010	p	p	26.7036	a	resection	1	0.13963	1
1	70	P	022	2	3	A	161	056	n	1	n	024	007	016	n	p	21.6041	a	resection	1	5	1
1	71	P	129	3	0	B	174	094	n	1	p	012	017	010	n	p	31.0477	a	resection	0	4.69815	1
1	63	P	045	2	3	B	164	074	n	1	n	011	006	009	n	p	27.5134	a	resection	1	0.77755	1
1	61	P	027	1	0	A	164	075	n	1	n	103	005	009	n	p	27.8852	a	resection	1	0.881588	1
1	62	P	040	3	0	C	165	062	p	0	n	009	010	010	n	p	22.7732	a	resection	1	1.26489	1
1	73	P	090	1	0	B	152	063	n	0	p	011	009	010	n	p	27.268	a	resection	1	3.47707	1
1	40	P	055	3	0	B	165	079	p	1	p	012	004	009	n	p	29.0174	a	resection	1	0.958248	1
1	65	P	032	1	0	A	159	053	n	0	p	013	004	009	n	p	20.9644	a	resection	1	0.769336	1
1	54	P	040	1	0	A	166	069	p	1	p	018	010	010	n	p	25.0399	a	resection	0	0.668036	1
1	57	P	037	1	0	A	167	084	p	1	n	007	010	011	n	p	30.1194	a	resection	1	1.0705	1
2	61	P	014	1	0	0	151	050	n	1	p	005	005	010	n	p	21.9289	a	resection	1	5	1
2	62	P	018	1	0	A	169	068	n	0	n	007	003	010	n	p	23.8087	a	resection	1	0.569473	1
1	69	P	045	1	0	B	165	060	n	0	n	017	006	009	n	p	22.0386	a	resection	1	0.870637	1
1	64	P	036	1	0	A	158	064	n	1	n	011	008	009	n	p	25.6369	a	resection	1	3.28816	1
2	61	P	012	1	0	0	157	061	n	1	p	008	010	011	n	p	24.7475	a	resection	1	1.01027	1
1	57	P	024	1	0	A	171	064	n	1	n	012	009	010	n	p	21.8871	a	resection	1	0.76386	1
1	52	P	038	1	0	A	167	060	p	0	p	009	006	009	n	p	21.5139	a	resection	1	4.98836	1
1	64	P	034	1	0	A	174	083	n	0	n	009	007	009	n	p	27.4145	a	resection	1	5	1
1	73	P	032	1	0	A	169	072	n	0	n	014	007	012	p	p	25.2092	a	resection	0	5	1
1	63	P	015	1	0	0	165	074	n	0	p	009	012	010	n	p	27.1809	a	resection	1	0.999316	1
1	66	P	150	1	0	B	155	056	n	1	n	009	006	009	p	p	23.3091	a	resection	1	4.76934	1
2	69	P	016	2	3	0	146	056	n	0	p	011	007	010	n	p	26.2713	a	resection	1	4.73922	1
1	71	P	085	3	0	A	167	056	n	0	n	010	011	018	n	p	20.0796	b	resection	1	5	1
2	62	P	035	1	0	A	155	040	n	1	p	090	003	012	n	p	16.6493	a	resection	0	1.75222	1
2	62	P	042	1	0	B	155	059	n	1	p	007	020	010	n	p	24.5578	a	resection	1	1.03765	1
2	81	P	030	1	0	A	150	056	n	0	n	009	008	010	n	p	24.8889	a	resection	1	1.04312	1
1	74	P	055	1	0	B	165	064	n	1	n	011	007	009	n	p	23.5078	a	resection	1	1.32238	1
2	70	P	035	1	0	B	161	061	n	1	n	008	007	010	n	p	23.533	a	resection	1	1.16085	1
2	79	P	036	1	0	A	155	052	n	0	n	006	009	009	n	p	21.6441	a	resection	1	1.47844	1
1	62	P	040	1	0	A	177	073	n	1	p	053	009	010	n	p	23.3011	a	resection	0	1.48665	1
2	56	P	018	1	0	0	152	052	n	0	p	016	010	010	p	p	22.5069	a	resection	1	5	1
2	75	P	028	9	0	unknown	162	052	n	0	n	008	008	010	n	p	19.8141	a	resection	1	0.991102	1
1	77	P	031	1	0	A	161	058	n	0	n	010	005	010	n	p	22.3757	a	resection	1	1.22108	1
2	62	P	022	1	0	A	154	046	n	0	n	008	008	009	n	p	19.3962	a	resection	1	1.23203	1
1	67	P	018	1	0	0	167	067	n	0	p	013	008	010	n	p	24.0238	a	resection	1	3.04723	1
2	73	P	026	1	0	A	154	059	n	0	n	097	008	009	n	p	24.8777	a	resection	0	1.59069	1
1	60	P	031	1	0	A	164	068	n	0	p	009	005	009	n	p	25.2826	a	resection	1	5	1
1	67	P	025	2	3	A	160	060	n	0	n	010	017	010	n	p	23.4375	a	resection	1	0.908966	1
1	54	P	012	1	0	0	179	087	n	1	p	009	012	011	n	p	27.1527	a	resection	1	5	1
2	71	P	030	3	3	C	160	061	n	0	n	008	018	011	n	p	23.8281	a	resection	1	1.33607	1
1	65	P	022	2	3	A	176	087	n	0	n	008	013	010	n	p	28.0863	a	resection	1	0.761123	1
2	68	P	016	2	3	A	156	054	n	0	p	011	009	010	n	p	22.1893	a	resection	1	0.813142	1
1	65	P	083	3	3	C	175	081	p	1	p	011	015	011	n	p	26.449	a	resection	1	0.637919	1
1	69	P	045	1	0	A	150	055	n	0	p	009	009	010	p	p	24.4444	a	resection	1	5	1
1	79	P	024	1	0	A	158	059	n	1	n	009	009	010	n	p	23.634	a	resection	0	0.334018	1
1	60	P	095	3	3	B	168	079	n	0	n	014	007	010	n	p	27.9904	a	resection	1	5	1
1	78	P	038	1	0	A	158	054	n	0	n	012	014	015	n	p	21.6311	a	resection	1	5	1
1	67	P	055	1	0	A	165	050	n	0	n	011	006	010	n	p	18.3655	a	resection	0	1.21287	1
1	78	P	035	1	0	A	164	052	n	0	p	015	006	010	n	p	19.3337	a	resection	1	5	1
1	74	P	083	4	3	C	156	057	n	1	n	011	023	011	p	p	23.4221	a	resection	1	0.980151	1
1	77	P	090	1	0	B	160	060	n	0	n	131	007	010	n	p	23.4375	a	resection	0	0.928131	1
1	76	P	018	1	0	A	160	065	n	0	n	019	049	009	n	p	25.3906	a	resection	1	0.824093	1
1	75	P	019	1	0	0	160	053	n	0	n	009	017	010	n	p	20.7031	a	resection	1	1.03765	1
2	74	P	023	2	3	A	153	056	n	0	p	006	007	009	n	p	23.9224	a	resection	1	1.02943	1
1	64	P	035	1	0	A	166	052	n	0	n	000	004	011	n	p	18.8707	a	resection	1	5	1
2	60	P	031	1	0	A	157	061	n	1	p	008	008	010	n	p	24.7475	a	resection	1	3.21697	1
1	60	P	025	1	0	A	157	048	n	0	n	009	017	010	n	p	19.4734	a	resection	1	0.629706	1
2	63	P	031	1	0	A	146	050	n	1	p	008	007	010	n	p	23.4566	a	resection	1	5	1
2	66	P	028	1	0	A	151	055	n	0	n	007	009	011	n	p	24.1217	a	resection	0	2.64476	1
2	65	P	019	1	0	0	155	063	n	1	p	008	008	010	n	p	26.2227	a	resection	1	0.569473	1
1	73	P	022	1	0	A	164	060	n	0	p	010	008	010	n	p	22.3081	a	resection	1	0.774812	1
1	66	P	019	1	0	0	175	088	n	1	p	011	007	009	n	p	28.7347	a	resection	1	0.837782	1
2	71	P	015	1	0	0	152	064	n	1	p	012	007	011	n	p	27.7008	a	resection	1	1.23477	1
1	71	P	048	1	0	A	162	054	n	0	n	010	011	009	n	p	20.5761	a	resection	1	1.28131	1
2	75	P	055	1	0	A	150	061	n	0	n	010	006	009	n	p	27.1111	a	resection	1	1.00205	1
2	69	P	012	1	0	0	154	058	n	0	p	008	010	010	n	p	24.4561	a	resection	1	5	1
2	63	P	030	1	0	A	148	044	n	0	n	006	006	010	n	p	20.0877	a	resection	1	5	1
2	68	P	043	1	0	A	152	063	n	0	p	095	010	010	n	p	27.268	a	resection	0	2.987	1
2	69	P	056	1	0	A	156	079	n	0	n	010	005	010	n	p	32.4622	a	resection	1	0.626968	1
1	62	P	045	1	0	B	173	063	n	0	p	010	009	010	n	p	21.0498	a	resection	1	4.73922	1
1	51	P	110	3	0	C	169	094	n	1	p	006	019	011	p	p	32.912	a	resection	1	5	1
1	67	P	012	1	0	0	162	074	n	1	n	017	005	010	n	p	28.1969	a	resection	1	0.796715	1
2	70	P	045	1	0	A	159	078	n	0	n	006	006	010	n	p	30.8532	a	resection	1	0.91718	1
1	68	P	021	1	0	0	166	077	n	0	n	013	007	010	n	p	27.9431	a	resection	1	5	1
2	69	P	027	1	0	A	149	062	n	1	p	016	007	010	n	p	27.9267	a	resection	1	0.722793	1
1	71	P	039	1	0	A	164	070	n	0	n	012	009	010	n	p	26.0262	a	resection	0	2.72964	1
1	69	P	016	1	0	0	160	079	n	1	n	012	008	009	n	p	30.8594	a	resection	1	5	1
1	66	P	083	3	0	B	164	067	n	1	n	011	010	010	n	p	24.9108	a	resection	0	0.386037	1
2	62	P	008	1	0	0	148	058	n	1	p	007	015	012	n	p	26.4792	a	resection	1	0.958248	1
2	61	P	020	2	3	A	146	043	n	0	n	010	003	010	n	p	20.1726	a	resection	1	0.843258	1
2	62	P	046	1	0	A	152	057	n	0	p	012	015	023	n	p	24.6711	a	resection	0	0.928131	1
1	64	P	030	1	0	A	166	077	n	0	n	019	009	010	n	p	27.9431	a	resection	1	4.80493	1
1	58	P	030	2	3	A	167	074	n	1	p	011	016	011	n	p	26.5338	a	resection	1	0.944559	1
1	80	P	053	1	0	B	156	059	n	1	n	011	008	009	n	p	24.2439	a	resection	1	0.911704	1
1	59	P	060	1	0	B	168	075	n	1	n	010	010	011	n	p	26.5731	a	resection	1	0.859685	1
2	62	P	017	1	0	0	152	048	n	1	p	008	011	010	n	p	20.7756	a	resection	1	0.80219	1
1	60	P	023	1	0	A	167	060	n	0	n	009	006	009	n	p	21.5139	a	resection	1	0.561259	1
2	74	P	015	1	0	A	158	060	n	0	n	013	005	009	n	p	24.0346	a	resection	1	0.873374	1
1	78	P	026	1	0	A	158	053	n	0	p	018	016	010	n	p	21.2306	a	resection	0	3.91786	1
2	67	P	055	1	0	A	150	047	n	1	n	021	004	009	n	p	20.8889	a	resection	1	0.854209	1
1	62	P	030	1	0	B	162	063	n	0	n	022	008	010	n	p	24.0055	a	resection	1	0.77755	1
2	69	P	043	1	0	A	154	049	n	1	n	006	009	009	n	p	20.6612	a	resection	1	0.553046	1
2	65	P	030	1	0	A	160	060	n	1	n	007	011	010	n	p	23.4375	a	resection	1	0.733744	1
2	67	P	026	1	0	A	150	065	n	1	p	009	020	010	n	p	28.8889	a	resection	1	1.17728	1
1	41	P	010	1	0	0	175	078	n	0	p	000	008	011	p	p	25.4694	a	resection	1	4.9911	1
2	75	P	028	1	0	A	162	070	n	1	p	017	018	011	n	p	26.6728	b	resection	0	2.28337	1
1	58	P	016	1	0	0	171	068	n	0	p	014	006	009	n	p	23.255	a	resection	1	5	1
2	62	P	024	1	0	A	154	054	n	1	p	006	005	012	n	p	22.7694	a	resection	1	5	1
1	73	P	015	1	0	0	163	071	n	0	n	013	009	009	n	p	26.7229	a	resection	1	5	1
1	75	P	014	2	3	A	154	047	n	0	n	012	009	010	n	p	19.8178	a	resection	1	0.761123	1
2	63	P	022	1	0	A	161	063	n	1	p	008	015	010	n	p	24.3046	a	resection	1	1.32238	1
1	59	P	019	2	3	A	161	067	n	0	p	018	007	011	n	p	25.8478	a	resection	0	4.17796	1
2	75	P	095	1	0	B	151	048	n	1	p	008	018	011	p	p	21.0517	a	resection	0	0.602327	1
2	77	P	020	2	3	B	164	059	n	0	p	016	006	010	n	p	21.9363	a	resection	0	1.62628	1
2	50	P	042	1	0	A	162	054	n	0	n	008	009	009	n	p	20.5761	a	resection	1	5	1
1	61	P	011	1	0	A	166	067	n	1	n	011	013	010	p	p	24.3141	a	resection	1	0.703628	1
1	55	P	083	1	0	B	166	062	p	0	n	010	005	011	n	p	22.4996	a	resection	1	0.919918	1
1	76	P	036	2	3	B	174	059	n	1	n	011	007	009	n	p	19.4874	a	resection	0	1.35797	1
2	68	P	030	2	3	C	151	057	n	1	p	012	008	009	n	p	24.9989	a	resection	1	1.28679	1
1	78	P	036	1	0	A	168	076	n	1	p	021	013	012	n	p	26.9274	b	resection	0	0.339493	1
2	69	P	041	1	0	A	153	057	n	0	p	008	008	010	n	p	24.3496	a	resection	1	3.40862	1
2	71	P	038	2	3	B	151	068	n	1	p	017	013	010	n	p	29.8233	a	resection	0	0.303901	1
1	63	P	070	1	0	B	166	070	n	0	n	008	007	009	n	p	25.4028	a	resection	1	0.851472	1
1	61	P	015	1	0	0	154	054	n	0	p	006	021	010	n	p	22.7694	a	resection	0	3.9781	1
2	59	P	046	1	0	A	152	062	n	0	n	007	005	009	n	p	26.8352	a	resection	1	0.709103	1
2	70	P	073	3	3	B	158	070	n	1	p	008	010	010	n	p	28.0404	a	resection	1	0.867899	1
1	68	P	017	2	3	A	162	059	n	0	p	012	007	010	n	p	22.4813	a	resection	0	3.1321	1
2	73	P	019	1	0	0	160	066	n	1	p	010	007	010	n	p	25.7812	a	resection	1	0.971937	1
2	74	P	085	3	3	B	154	061	n	0	n	013	006	010	p	p	25.721	a	resection	1	0.952772	1
2	56	P	037	1	0	A	158	072	n	1	p	005	014	010	n	p	28.8415	a	resection	1	5	1
1	60	P	078	3	0	B	163	unknown	p	0	n	010	014	011	p	p		a	resection	1	3.25257	1
2	76	P	043	2	3	C	155	052	n	0	n	061	003	011	n	p	21.6441	a	resection	0	1.22656	1
2	65	P	056	1	0	B	152	051	n	0	n	007	006	009	n	p	22.0741	a	resection	1	5	1
1	71	P	150	1	0	B	176	064	n	1	n	029	009	011	n	p	20.6612	a	resection	0	1.64819	1
1	66	P	015	1	0	0	166	066	n	1	n	010	014	010	n	p	23.9512	a	resection	1	1.28131	1
1	60	P	025	1	0	A	173	080	n	0	n	017	007	009	n	p	26.7299	a	resection	1	5	1
2	71	P	043	2	3	B	153	056	n	0	p	014	006	010	n	p	23.9224	a	resection	1	1.74127	1
1	69	P	025	1	0	A	158	064	n	0	n	010	007	007	n	p	25.6369	a	resection	1	0.906229	1
1	76	P	017	1	0	A	167	075	n	1	n	012	009	010	n	p	26.8923	a	resection	1	1.12799	1
1	64	P	037	1	0	A	172	074	n	0	n	012	013	009	n	p	25.0135	a	resection	1	0.919918	1
2	72	P	041	1	0	A	153	070	n	0	n	009	005	009	n	p	29.903	a	resection	1	0.865161	1
1	64	P	031	1	0	A	161	070	n	0	n	017	005	010	n	p	27.0051	a	resection	1	5	1
1	62	P	030	1	0	A	161	062	n	1	p	029	004	010	n	p	23.9188	a	resection	1	5	1
2	58	P	021	1	0	A	150	043	n	1	n	007	009	010	n	p	19.1111	a	resection	1	0.695414	1
2	68	P	072	1	0	B	162	062	n	0	n	007	006	011	n	p	23.6244	a	resection	1	4.36413	1
1	68	P	085	1	0	B	156	061	n	0	n	012	006	009	n	p	25.0657	a	resection	0	1.29774	1
1	73	P	032	1	0	A	157	074	n	0	n	013	012	010	n	p	30.0215	a	resection	0	0.613279	1
1	62	P	040	1	0	A	160	071	n	1	p	011	011	011	n	p	27.7344	a	resection	0	1.35797	1
2	61	P	022	1	0	0	153	045	n	0	n	007	005	010	n	p	19.2234	a	resection	1	3.20876	1
1	71	P	025	1	0	A	167	081	n	0	n	009	014	012	n	p	29.0437	a	resection	1	5	1
1	83	P	020	1	0	A	166	071	n	1	p	010	014	011	n	p	25.7657	a	resection	1	1.02122	1
2	72	P	090	3	3	C	155	054	n	1	n	011	030	010	n	p	22.4766	b	resection	0	1.99042	1
1	63	P	010	1	0	0	170	076	n	0	p	008	005	010	n	p	26.2976	a	resection	1	0.900753	1
2	65	P	060	1	0	B	146	052	n	1	n	006	009	009	n	p	24.3948	a	resection	1	0.785763	1
1	76	P	040	1	0	A	168	069	n	1	n	018	006	011	n	p	24.4473	a	resection	1	1.07324	1
2	66	P	011	1	0	0	151	072	n	1	p	006	011	010	p	p	31.5776	a	resection	1	0.528405	1
1	50	P	024	2	3	A	170	062	n	0	n	136	005	010	n	p	21.4533	b	resection	1	5	1
1	50	P	016	1	0	0	166	058	n	0	n	141	005	009	n	p	21.048	a	resection	1	5	1
2	64	P	030	1	0	A	159	081	n	0	p	007	007	010	n	p	32.0399	a	resection	1	1.013	1
1	75	P	040	1	0	A	171	084	n	1	p	012	011	010	n	p	28.7268	a	resection	0	3.14853	1
1	61	P	014	1	0	0	164	062	n	1	p	010	008	010	n	p	23.0518	a	resection	1	5	1
2	79	P	086	1	0	B	150	054	n	0	n	047	006	009	n	p	24	a	resection	1	1.013	1
2	58	P	020	1	0	0	147	054	n	0	p	008	008	009	n	p	24.9896	a	resection	0	4.76934	1
2	79	P	027	1	0	A	152	068	n	0	p	019	005	009	n	p	29.4321	a	resection	1	0.829569	1
2	63	P	024	1	0	0	159	062	n	0	n	007	006	009	n	p	24.5243	a	resection	1	5	1
1	78	P	078	4	0	C	158	058	p	0	p	011	007	011	n	p	23.2335	a	resection	0	5	1
1	63	P	030	1	0	A	unknown	078	n	1	p	009	007	012	n	p		a	resection	1	5	1
1	69	P	138	4	3	C	162	074	n	0	n	012	006	010	n	p	28.1969	a	resection	1	0.960986	1
1	53	P	070	3	3	B	165	058	n	0	n	013	011	010	n	p	21.3039	a	resection	1	5	1
1	46	P	040	1	0	C	158	049	n	0	p	111	006	011	p	p	19.6283	a	resection	0	0.336756	1
1	52	P	024	1	0	A	166	071	n	0	p	008	012	009	n	p	25.7657	a	resection	1	4.99932	1
2	78	P	070	9	0	unknown	148	050	n	0	p	008	018	010	n	p	22.8269	a	resection	1	3.25804	1
2	64	P	064	1	0	B	157	061	n	1	n	094	005	009	n	p	24.7475	a	resection	1	0.785763	1
1	61	P	015	1	0	0	157	052	p	0	n	012	008	010	n	p	21.0962	a	resection	0	4.23819	1
1	58	P	030	1	0	A	167	061	n	0	n	011	017	010	n	p	21.8724	a	resection	0	2.88569	1
2	72	P	030	1	0	A	161	056	n	1	p	008	005	010	n	p	21.6041	a	resection	1	0.807666	1
1	66	P	055	1	0	B	165	074	n	0	p	011	022	009	n	p	27.1809	a	resection	0	1.4538	1
2	44	P	044	2	3	B	155	075	n	1	p	006	011	010	n	p	31.2175	a	resection	1	5	1
1	70	P	050	1	0	A	157	058	n	0	n	010	008	009	n	p	23.5304	a	resection	1	1.1718	1
2	78	P	015	1	0	0	153	062	n	1	p	007	005	010	n	p	26.4855	a	resection	1	1.17454	1
1	59	P	017	1	0	0	161	068	p	0	p	135	005	009	n	p	26.2336	a	resection	1	1.01027	1
2	65	P	024	1	0	A	153	058	n	0	p	007	004	010	n	p	24.7768	a	resection	1	0.906229	1
1	81	P	030	1	0	A	172	083	n	0	n	009	007	010	n	p	28.0557	a	resection	1	1.34428	1
1	71	P	035	1	0	A	163	079	n	1	n	009	012	011	n	p	29.7339	a	resection	0	4.00821	1
1	62	P	020	1	0	0	168	059	n	1	n	017	012	010	n	p	20.9042	a	resection	1	5	1
1	74	P	008	1	0	0	171	065	n	1	n	013	013	010	n	p	22.2291	a	resection	1	1.09788	1
2	71	P	030	1	0	A	162	071	n	1	p	009	012	010	n	p	27.0538	a	resection	0	1.25941	1
2	76	P	028	2	3	A	149	053	n	0	p	009	006	010	n	p	23.8728	a	resection	0	3.68515	1
1	54	P	022	1	0	A	174	092	n	0	p	005	010	011	n	p	30.3871	a	resection	0	5	1
1	76	P	044	2	3	C	169	059	n	0	n	017	011	009	n	p	20.6575	a	resection	1	0.906229	1
1	43	P	014	1	0	A	166	059	n	0	p	008	006	011	p	p	21.4109	a	resection	1	0.306639	1
1	54	P	032	1	0	A	169	078	n	0	p	010	006	010	n	p	27.31	a	resection	1	0.76386	1
2	67	P	075	3	3	D	156	049	n	0	p	007	005	011	n	p	20.1348	a	resection	1	1.09514	1
1	76	P	037	1	0	A	158	059	n	0	n	009	022	009	n	p	23.634	a	resection	1	0.476386	1
2	69	P	033	1	0	A	157	061	n	1	p	007	010	010	n	p	24.7475	a	resection	1	3.17043	1
2	71	P	017	1	0	0	152	053	n	0	p	009	008	009	n	p	22.9398	a	resection	1	0.720055	1
2	73	P	015	1	0	0	146	042	n	0	p	009	008	011	n	p	19.7035	a	resection	1	0.988364	1
1	75	P	095	1	0	B	165	066	n	1	p	012	011	010	n	p	24.2424	a	resection	0	1.41273	1
1	74	P	080	2	0	C	161	069	n	0	n	016	007	010	n	p	26.6193	a	resection	1	1.04312	1
1	60	P	015	1	0	A	159	074	n	0	p	013	007	010	n	p	29.271	a	resection	1	1.00479	1
1	59	P	124	3	3	B	176	064	p	1	n	018	015	010	n	p	20.6612	a	resection	1	1.02943	1
2	76	P	038	1	0	A	150	056	n	1	p	007	009	010	n	p	24.8889	a	resection	1	1.3525	1
1	48	P	022	1	0	A	173	081	n	0	p	009	013	010	n	p	27.0641	a	resection	1	5	1
1	59	P	077	3	0	C	171	068	n	1	n	010	012	010	n	p	23.255	a	resection	1	4.35044	1
1	43	P	022	1	0	A	166	081	n	0	n	012	010	010	n	p	29.3947	a	resection	0	5	1
1	64	P	035	2	3	B	167	072	n	1	p	012	017	010	n	p	25.8166	a	resection	0	0.44627	1
2	79	P	045	1	0	B	145	059	n	1	p	010	006	010	p	p	28.0618	a	resection	0	3.86037	1
2	66	P	024	4	0	C	154	052	n	1	p	005	012	010	n	p	21.9261	a	resection	0	1.24298	1
1	66	P	036	1	0	A	155	062	n	0	p	009	009	011	n	p	25.8065	a	resection	1	0.804928	1
1	67	P	020	1	0	0	164	074	n	0	p	009	007	010	n	p	27.5134	a	resection	1	1.02669	1
1	57	P	034	1	0	A	171	071	n	0	n	130	003	010	n	p	24.281	a	resection	1	1.13073	1
1	71	P	026	1	0	A	173	060	n	0	n	009	007	012	n	p	20.0474	a	resection	1	5	1
1	71	P	050	1	0	A	164	064	n	0	p	015	010	010	n	p	23.7954	a	resection	0	0.421629	1
2	77	P	035	1	0	A	158	047	n	1	n	011	011	009	p	p	18.8271	a	resection	1	0.709103	1
1	61	P	055	1	0	B	169	069	n	1	n	010	007	009	n	p	24.1588	a	resection	1	1.19097	1
1	57	P	048	2	3	A	173	072	p	0	n	013	008	010	n	p	24.0569	a	resection	1	4.98015	1
1	78	P	031	1	0	A	158	061	n	0	n	010	009	010	n	p	24.4352	a	resection	0	5	1
1	65	P	056	3	3	C	160	062	n	1	p	011	012	010	p	p	24.2187	a	resection	1	0.755647	1
1	83	P	018	1	0	0	156	064	n	1	p	011	019	010	p	p	26.2985	a	resection	1	4.95551	1
1	61	P	025	1	0	A	164	083	n	0	n	009	008	010	n	p	30.8596	a	resection	1	4.7666	1
1	73	P	052	1	0	B	167	069	n	1	n	007	013	010	n	p	24.7409	a	resection	1	4.97467	1
1	38	P	105	3	0	B	169	053	n	1	n	009	008	011	p	p	18.5568	a	resection	0	0.451745	1
1	62	P	055	1	0	B	170	069	n	0	p	010	007	010	n	p	23.8754	a	resection	1	0.985626	1
1	71	P	040	1	0	A	149	058	n	0	p	010	009	011	n	p	26.1249	a	resection	1	1.10062	1
1	57	P	080	1	0	B	168	077	n	1	n	153	004	011	n	p	27.2817	a	resection	0	3.62218	1
2	74	P	028	1	0	A	147	060	n	0	n	009	005	010	n	p	27.7662	a	resection	1	1.19097	1
1	72	P	063	3	0	B	158	054	n	1	n	010	016	010	n	p	21.6311	a	resection	0	1.3963	1
2	69	P	030	1	0	A	150	083	n	1	n	010	005	009	n	p	36.8889	a	resection	1	1.07324	1
2	61	P	035	1	0	A	154	063	n	1	n	009	007	010	n	p	26.5643	a	resection	1	1.11978	1
1	76	P	017	1	0	A	156	058	n	1	p	013	011	009	n	p	23.833	a	resection	1	2.56537	1
1	71	P	092	3	3	B	168	063	p	1	n	009	007	010	n	p	22.3214	a	resection	1	0.963723	1
2	76	P	050	1	0	B	157	056	n	0	n	006	012	010	n	p	22.719	a	resection	1	5	1
2	63	P	038	1	0	A	155	053	n	1	p	011	008	010	n	p	22.0604	a	resection	0	1.06229	1
2	81	P	085	3	3	C	149	047	n	0	n	015	007	010	n	p	21.1702	a	resection	1	0.843258	1
1	60	P	024	1	0	0	165	084	n	0	p	011	009	010	n	p	30.854	a	resection	1	4.97741	1
1	82	P	035	1	0	A	164	076	n	1	n	033	009	011	n	p	28.257	a	resection	1	1.13895	1
1	55	P	035	1	0	A	162	064	n	0	n	011	011	009	n	p	24.3865	a	resection	1	3.35661	1
1	66	P	046	2	3	B	158	068	n	0	n	012	009	010	n	p	27.2392	a	resection	1	2.97604	1
2	58	P	018	1	0	A	149	049	n	0	n	008	007	009	n	p	22.0711	a	resection	1	5	1
1	48	P	022	1	0	A	162	072	n	0	p	010	011	010	p	p	27.4348	a	resection	1	5	1
2	71	P	012	1	0	0	143	044	n	0	p	006	007	010	n	p	21.5169	a	resection	1	4.65435	1
1	61	P	022	1	0	A	169	064	n	0	p	010	016	010	p	p	22.4082	a	resection	1	4.44901	1
2	74	P	031	1	0	A	152	056	n	1	p	010	013	010	n	p	24.2382	a	resection	1	1.09514	1
1	62	P	013	2	3	A	167	074	n	0	p	013	015	011	n	p	26.5338	a	resection	1	2.96235	1
1	65	P	038	1	0	A	166	058	n	0	n	009	019	010	p	p	21.048	a	resection	1	1.50034	1
1	55	P	017	1	0	0	162	082	n	0	p	012	016	011	n	p	31.2452	a	resection	1	5	1
2	65	P	045	1	0	A	147	057	n	0	p	022	008	010	n	p	26.3779	a	resection	1	0.747433	1
1	56	P	040	1	0	A	161	042	n	0	n	015	004	009	n	p	16.2031	b	resection	0	3.15127	1
1	69	P	017	1	0	A	165	058	n	0	p	010	006	010	n	p	21.3039	a	resection	1	1.06229	1
1	64	P	018	1	0	A	159	066	n	0	p	014	005	011	n	p	26.1066	a	resection	0	5	1
1	57	P	018	2	3	B	168	067	n	1	p	033	007	010	n	p	23.7387	a	resection	0	0.87885	1
1	60	P	013	1	0	0	166	068	n	1	p	011	012	011	p	p	24.677	a	resection	1	4.88706	1
1	65	P	070	1	0	B	167	061	n	0	p	009	009	011	n	p	21.8724	a	resection	1	1.08145	1
1	58	P	030	1	0	A	162	059	p	0	n	009	006	010	n	p	22.4813	a	resection	0	4.58864	1
1	71	P	032	1	0	A	160	059	n	1	n	013	008	010	n	p	23.0469	a	resection	1	1.05955	1
2	53	P	021	1	0	0	154	045	n	1	p	010	009	010	n	p	18.9745	a	resection	1	5	1
2	65	P	030	2	3	A	161	058	n	1	p	006	010	010	p	p	22.3757	a	resection	1	5	1
1	69	P	052	1	0	A	169	069	n	0	p	010	016	011	n	p	24.1588	a	resection	0	5	1
1	80	P	046	1	0	A	162	063	n	1	p	016	008	012	n	p	24.0055	a	resection	0	1.19097	1
2	45	P	010	1	0	0	153	081	n	0	p	005	009	010	n	p	34.6021	a	resection	1	0.640657	1
1	47	P	021	1	0	A	175	072	n	0	p	008	011	011	n	p	23.5102	a	resection	1	5	1
1	59	P	023	1	0	A	176	087	n	0	n	009	007	009	p	p	28.0863	a	resection	1	0.73922	1
1	60	P	065	3	3	B	157	057	n	0	n	007	007	010	p	p	23.1247	b	resection	0	5	1
1	60	P	023	2	3	A	170	065	n	1	p	009	006	010	n	p	22.4913	a	resection	1	1.11431	1
2	69	P	030	2	3	A	156	068	n	1	n	008	006	010	n	p	27.9421	a	resection	1	5	1
1	67	P	046	3	0	C	165	069	n	0	n	007	011	010	n	p	25.3444	a	resection	1	1.0486	1
2	69	P	020	9	0	unknown	159	074	n	0	p	012	007	010	n	p	29.271	a	resection	1	0.941821	1
1	63	P	075	1	0	B	166	074	n	1	n	011	013	009	n	p	26.8544	a	resection	0	1.07598	1
1	59	P	018	1	0	0	168	064	n	0	n	009	011	010	n	p	22.6757	a	resection	1	0.709103	1
2	58	P	020	1	0	0	147	061	n	0	p	004	013	010	n	p	28.229	a	resection	0	0.684463	1
2	54	P	015	1	0	A	155	058	n	0	n	005	011	010	p	p	24.1415	a	resection	1	5	1
1	59	P	040	9	0	unknown	166	107	n	1	p	007	014	011	n	p	38.83	a	resection	0	3.25804	1
2	50	P	016	1	0	A	158	059	n	1	n	007	006	010	n	p	23.634	a	resection	1	4.90349	1
1	71	P	050	1	0	A	164	070	n	1	n	008	006	009	n	p	26.0262	a	resection	1	5	1
1	57	P	020	1	0	A	165	088	n	0	p	009	013	009	n	p	32.3232	a	resection	1	5	1
2	66	P	033	1	0	A	153	052	n	1	n	008	005	009	n	p	22.2137	a	resection	1	5	1
1	65	P	025	1	0	A	169	073	n	1	p	013	013	011	n	p	25.5593	a	resection	1	0.845996	1
1	65	P	032	1	0	A	165	072	n	1	p	010	011	010	n	p	26.4463	a	resection	1	0.558522	1
1	50	P	110	1	0	B	178	078	p	0	n	124	005	009	n	p	24.6181	b	resection	1	5	1
2	39	P	059	2	3	B	161	062	n	0	n	006	008	010	p	p	23.9188	a	resection	1	1.14168	1
2	64	P	080	3	3	B	148	050	n	1	p	008	052	011	n	p	22.8269	a	resection	1	0.936345	1
1	59	P	045	1	0	A	164	069	n	0	p	008	015	011	n	p	25.6544	a	resection	0	3.45243	1
1	59	P	043	1	0	B	161	048	n	0	n	011	008	010	n	p	18.5178	a	resection	1	4.95551	1
1	58	P	027	2	3	B	166	061	n	1	p	016	014	009	n	p	22.1367	a	resection	0	2.09993	1
2	55	P	042	1	0	A	167	062	n	1	n	006	007	009	n	p	22.231	a	resection	1	0.821355	1
1	63	P	040	9	0	unknown	165	066	n	0	n	011	003	009	n	p	24.2424	a	resection	1	0.744695	1
1	78	P	055	1	0	A	160	078	n	0	n	015	015	010	n	p	30.4687	a	resection	1	2.23135	1
1	66	P	035	2	3	B	160	052	n	1	p	008	009	010	n	p	20.3125	a	resection	1	1.50856	1
2	73	P	056	1	0	B	150	066	n	1	n	013	006	010	p	p	29.3333	a	resection	1	1.13073	1
1	54	P	035	1	0	A	159	084	n	0	p	013	015	010	n	p	33.2265	a	resection	1	1.11431	1
1	60	P	010	1	0	0	160	075	p	0	n	012	010	010	n	p	29.2969	a	resection	1	3.16222	1
1	66	P	035	1	0	A	165	054	n	0	n	078	003	010	n	p	19.8347	a	resection	1	1.0705	1
2	76	P	016	9	0	unknown	152	049	n	0	n	008	005	010	n	p	21.2084	a	resection	1	1.09514	1
1	68	P	029	1	0	A	159	064	p	1	p	020	009	010	n	p	25.3155	a	resection	1	1.05955	1
1	53	P	030	1	0	A	168	064	n	1	p	010	005	010	n	p	22.6757	a	resection	1	0.539357	1
2	72	P	016	1	0	0	154	079	n	0	p	008	010	010	n	p	33.3108	a	resection	1	1.06229	1
1	78	P	035	1	0	A	161	062	n	0	n	010	012	009	p	p	23.9188	a	resection	1	0.766598	1
1	49	P	020	9	0	unknown	160	055	n	0	n	008	008	010	n	p	21.4844	a	resection	1	1.12252	1
1	56	P	016	1	0	0	167	083	n	1	p	011	015	011	n	p	29.7608	a	resection	1	0.996578	1
1	62	P	040	1	0	A	159	056	p	0	p	018	014	012	n	p	22.151	a	resection	1	0.980151	1
1	57	P	067	3	3	C	168	060	n	1	n	020	021	010	n	p	21.2585	a	resection	1	0.717317	1
1	70	P	083	3	3	B	153	046	n	1	p	008	015	010	p	p	19.6506	a	resection	1	0.703628	1
1	74	P	040	2	3	B	168	057	n	1	n	010	004	010	n	p	20.1956	a	resection	1	1.15811	1
1	78	P	044	1	0	A	163	055	n	1	n	012	009	010	n	p	20.7008	a	resection	1	1.0486	1
2	74	P	050	1	0	B	157	046	n	0	n	007	006	009	n	p	18.662	a	resection	0	0.911704	1
2	73	P	055	1	0	A	156	064	n	1	n	007	008	009	n	p	26.2985	a	resection	1	0.911704	1
2	76	P	054	1	0	B	155	056	n	0	n	007	011	010	n	p	23.3091	a	resection	1	0.895277	1
1	77	P	034	3	0	C	156	068	n	0	n	021	014	010	n	p	27.9421	a	resection	1	0.249144	1
1	70	P	015	1	0	0	165	058	n	1	n	007	010	009	n	p	21.3039	a	resection	1	1.48392	1
1	68	P	038	1	0	C	167	064	n	0	n	012	031	010	n	p	22.9481	a	resection	1	1.45927	1
2	69	P	050	1	0	A	165	061	n	0	n	006	010	010	n	p	22.4059	a	resection	1	1.3963	1
1	63	P	223	3	3	B	165	067	p	1	n	009	006	010	p	p	24.6097	a	resection	0	1.70294	1
1	61	P	028	1	0	A	167	064	n	0	n	011	007	010	n	p	22.9481	a	resection	1	1.21287	1
1	79	P	030	1	0	A	158	066	n	0	n	013	004	010	n	p	26.4381	a	resection	1	0.563997	1
1	60	P	021	1	0	0	163	079	n	0	n	009	007	009	n	p	29.7339	a	resection	1	0.928131	1
2	65	P	051	3	0	C	153	062	n	1	p	005	009	010	n	p	26.4855	a	resection	1	0.287474	1
1	50	P	035	3	0	A	170	077	n	1	p	008	013	011	n	p	26.6436	a	resection	1	0.996578	1
2	62	P	010	1	0	0	155	063	n	1	n	007	006	009	n	p	26.2227	a	resection	1	0.807666	1
2	64	P	079	3	3	B	150	061	n	0	n	007	008	010	n	p	27.1111	a	resection	1	1.04312	1
1	75	P	065	1	0	B	157	043	n	0	n	012	008	010	n	p	17.4449	a	resection	0	0.312115	1
2	68	P	030	2	3	B	154	079	n	1	p	011	006	010	n	p	33.3108	a	resection	1	0.835044	1
1	58	P	077	1	0	B	167	078	n	1	p	011	010	010	n	p	27.968	a	resection	1	1.07871	1
1	66	P	029	2	3	B	161	060	n	1	n	007	014	010	n	p	23.1473	a	resection	1	0.900753	1
1	76	P	124	1	0	B	170	075	n	0	n	011	011	010	n	p	25.9516	a	resection	1	1.03491	1
1	45	P	020	1	0	A	164	061	p	1	p	011	011	011	n	p	22.68	a	resection	1	1.02943	1
2	69	P	080	1	0	B	144	051	n	0	p	009	006	010	n	p	24.5949	a	resection	1	0.87885	1
2	76	P	023	1	0	A	149	049	n	1	n	009	005	010	n	p	22.0711	a	resection	1	0.607803	1
1	61	P	034	1	0	A	176	082	n	1	p	008	005	010	p	p	26.4721	a	resection	1	0.303901	1
1	69	P	170	1	0	0	165	057	n	1	n	010	010	010	n	p	20.9366	a	resection	1	0.952772	1
1	77	P	017	1	0	0	162	056	n	1	n	011	012	010	n	p	21.3382	a	resection	1	0.273785	1
2	81	P	021	1	0	A	152	050	n	1	p	009	007	010	n	p	21.6413	a	resection	1	0.988364	1
1	49	P	031	1	0	A	174	073	n	1	p	008	008	011	n	p	24.1115	a	resection	1	0.829569	1
1	67	P	090	3	3	C	175	078	p	1	n	008	007	009	p	p	25.4694	a	resection	1	0.824093	1
1	65	P	020	1	0	A	158	063	n	1	p	010	018	012	p	p	25.2363	a	resection	1	0.77755	1
1	55	P	031	1	0	A	162	070	n	0	n	010	003	009	n	p	26.6728	a	resection	1	0.936345	1
1	62	P	030	1	0	A	158	056	p	0	p	014	012	010	n	p	22.4323	a	resection	1	0.974675	1
1	55	P	080	3	0	C	166	065	n	1	p	008	024	010	n	p	23.5883	a	resection	1	5	1
1	68	P	015	2	3	A	163	063	n	1	n	010	008	010	n	p	23.7118	a	resection	1	0.99384	1
2	66	P	026	1	0	A	147	052	n	1	p	008	019	012	n	p	24.064	a	resection	1	0.821355	1
1	77	P	030	1	0	A	163	062	n	1	p	011	008	010	n	p	23.3355	a	resection	0	1.69473	1
1	69	P	018	1	0	A	162	065	n	0	p	008	007	010	p	p	24.7676	a	resection	1	0.574949	1
1	75	P	030	1	0	A	172	068	n	1	n	011	008	010	n	p	22.9854	a	resection	1	0.925394	1
1	63	P	052	1	0	B	157	058	n	0	p	009	008	009	n	p	23.5304	a	resection	1	4.60233	1
1	78	C	017	2	3	A	162	071	n	0	p	014	006	010	n	p	27.0538	a	rt	1	0.766598	1
2	62	C	045	1	0	A	167	090	n	1	p	009	008	012	n	p	32.2708	a	rt	1	1.25941	1
2	65	C	086	4	3	C	143	059	n	1	p	007	014	011	n	p	28.8523	b	rt	0	0.186174	1
2	82	P	022	1	0	A	165	060	n	1	p	008	008	010	n	p	22.0386	a	rt	1	0.818617	1
2	69	C	064	3	3	B	unknown	unknown	n	1	p	007	025	010	n	p		b	rt	1	1.10883	1
1	69	P	035	4	3	C	162	067	p	0	n	014	000	009	n	p	25.5296	a	rt	0	0.13963	1
2	76	P	097	3	0	C	147	047	n	0	n	007	007	010	n	p	21.7502	a	rt	1	1.51129	1
1	44	P	067	3	0	C	162	073	n	1	p	013	011	010	n	p	27.8159	a	rt	0	0.796715	1
1	72	C	033	1	0	A	157	061	n	0	p	010	009	010	n	p	24.7475	a	rt	1	0.862423	1
2	62	P	089	3	3	C	161	075	p	1	p	009	012	011	n	p	28.9341	a	rt	0	0.591376	1
1	67	C	084	4	3	C	156	072	n	1	p	022	020	012	n	p	29.5858	b	rt	0	1.25394	1
2	62	C	120	4	0	C	152	062	n	1	p	008	034	013	n	p	26.8352	b	rt	0	0.0492813	1
1	62	C	123	4	3	C	165	058	n	1	p	010	012	010	n	p	21.3039	b	rt	0	0.4846	1
1	66	P	112	4	3	D	158	065	n	0	n	006	008	011	n	p	26.0375	a	rt	0	1.1718	1
2	76	C	052	3	3	C	156	064	n	1	p	032	012	010	n	p	26.2985	a	rt	1	1.13347	1
1	63	P	082	4	3	C	166	085	n	1	p	008	008	012	n	p	30.8463	a	rt	0	0.194387	1
2	81	C	040	1	0	D	148	056	n	1	p	022	010	012	n	p	25.5661	b	rt	0	0.167009	1
1	61	C	057	3	3	C	168	069	n	1	p	008	011	010	n	p	24.4473	a	rt	0	1.05133	1
2	74	C	050	1	0	C	152	068	n	0	p	013	090	010	n	p	29.4321	b	rt	1	0.717317	1
1	47	P	170	4	3	unknown	unknown	059	p	1	n	009	007	010	n	p		unknown	rt	0	0.569473	1
1	82	P	032	1	0	A	159	060	n	1	p	012	010	010	n	p	23.7332	a	rt	1	0.963723	1
2	81	P	040	4	0	C	unknown	061	n	1	n	017	009	017	n	p		unknown	rt	0	0.421629	1
2	72	P	123	4	0	C	158	049	n	1	n	008	012	012	n	p	19.6283	b	rt	0	0.312115	1
2	60	C	064	3	3	C	168	069	n	1	p	018	012	012	n	p	24.4473	b	rt	0	0.15332	1
2	55	C	030	3	0	C	160	073	n	0	p	005	041	014	n	p	28.5156	b	rt	0	0.876112	1
1	57	P	066	4	3	C	160	065	p	1	n	019	013	012	p	p	25.3906	b	rt	0	0.15332	1
2	72	C	100	4	3	C	155	unknown	n	0	p	013	013	013	n	p		b	rt	0	0.303901	1
1	56	P	100	3	0	C	168	065	n	0	p	013	058	014	n	p	23.03	b	rt	0	0.271047	1
1	57	C	033	3	3	C	175	080	n	1	p	012	010	010	p	p	26.1224	a	rt	1	0.610541	1
1	70	C	013	1	0	0	170	077	n	1	p	012	013	010	p	p	26.6436	a	rt	1	0.544832	1
2	62	C	023	1	0	A	165	076	n	0	p	006	008	010	n	p	27.9155	a	rt	1	0.826831	1
2	72	P	115	1	0	B	155	054	n	0	n	011	005	009	n	p	22.4766	a	rt	1	0.821355	1
1	62	P	040	3	3	C	161	060	n	1	p	014	009	009	n	p	23.1473	a	rt	0	2.16838	1
1	50	P	140	3	3	C	174	111	n	1	p	010	043	012	n	p	36.6627	b	rt	0	0.298426	1
2	78	C	118	3	3	C	141	041	n	1	p	009	016	012	n	p	20.6227	b	rt	0	0.249144	1
2	58	P	026	1	0	A	158	077	n	0	p	008	015	012	n	p	30.8444	a	rt	0	2.46133	1
2	70	C	070	4	0	C	150	045	p	1	n	014	118	018	n	p	20	b	rt	0	0.391513	1
1	56	C	099	3	3	C	160	054	n	1	p	009	132	011	p	p	21.0937	b	rt	0	0.0821355	1
1	78	C	068	3	0	C	158	076	n	1	unknwon	021	007	009	n	p	30.4438	a	rt	1	0.501027	1
2	64	C	022	2	3	A	153	092	n	0	p	009	014	010	n	p	39.3011	a	rt	1	0.574949	1
2	67	C	096	3	3	B	154	060	n	0	p	007	008	009	n	p	25.2994	a	rt	1	0.736482	1
2	78	C	020	2	3	B	155	054	n	1	p	011	014	011	n	p	22.4766	a	tae	1	1.30595	1
1	53	P	018	1	0	0	166	128	n	0	p	025	005	010	n	p	46.4509	a	tae	0	2.18754	1
1	58	P	036	1	0	A	168	094	n	0	p	010	012	010	n	p	33.305	a	tae	1	1.0705	1
1	83	C	010	1	0	unknown	161	unknown	n	1	n	013	009	000	n	p		unknown	tae	1	3.24983	1
2	62	C	060	1	0	B	157	060	n	0	p	006	018	012	n	p	24.3418	a	tae	0	0.490075	1
1	79	C	025	2	3	A	174	080	p	1	p	008	013	011	n	p	26.4236	a	tae	0	3.25804	1
1	57	C	013	1	0	0	166	079	n	1	n	008	008	010	n	p	28.6689	a	tae	1	0.752909	1
2	77	C	013	1	0	C	151	049	n	1	p	011	013	011	n	p	21.4903	b	tae	1	1.00479	1
2	77	C	060	1	0	B	146	050	n	1	p	006	009	010	n	p	23.4566	a	tae	1	0.476386	1
1	80	C	022	2	3	A	166	066	n	0	p	010	010	010	n	p	23.9512	a	tae	1	1.18823	1
2	75	C	026	2	3	A	142	044	n	0	p	006	017	012	n	p	21.8211	a	tae	0	1.87269	1
1	55	C	030	2	3	A	169	067	n	1	p	009	016	011	n	p	23.4586	a	tae	0	1.99589	1
2	77	C	100	3	3	B	154	050	n	1	p	011	019	011	n	p	21.0828	b	tae	0	0.511978	1
1	62	P	090	3	0	C	166	063	n	0	n	008	010	010	n	p	22.8625	a	tae	0	2.09172	1
1	76	C	075	3	3	C	157	053	n	1	p	008	164	012	n	p	21.5019	b	tae	0	0.826831	1
1	56	C	090	3	3	C	167	063	n	1	p	094	005	010	p	p	22.5896	a	tae	0	0.281999	1
1	75	P	029	3	0	C	164	062	n	0	p	011	014	011	n	p	23.0518	a	tae	0	3.85489	1
2	69	C	012	1	0	0	147	072	n	1	p	009	009	009	n	p	33.3195	a	tae	1	5	1
2	58	P	026	1	0	C	148	053	n	1	n	090	003	010	n	p	24.1965	a	tae	0	0.941821	1
1	56	P	042	4	0	C	160	044	p	0	p	007	039	013	n	p	17.1875	b	tae	0	3.24983	1
1	48	C	080	3	0	C	156	044	p	0	p	016	027	013	p	p	18.0802	b	tae	0	0.251882	1
1	75	P	030	1	0	unknown	160	059	n	0	p	019	005	010	n	p	23.0469	unknown	tae	1	0.720055	1
2	60	C	025	1	0	A	149	049	n	0	p	007	009	039	n	p	22.0711	a	tae	1	0.720055	1
2	81	P	056	3	3	B	151	047	n	0	n	009	014	010	n	p	20.6131	a	tae	0	1.08693	1
1	81	P	130	3	3	C	unknown	unknown	n	1	p	010	010	010	p	p		a	tae	0	1.10883	1
1	82	P	100	3	3	C	160	050	n	0	p	023	013	010	n	p	19.5312	a	tae	0	0.347707	1
2	68	C	020	2	3	A	155	054	n	1	p	013	007	011	n	p	22.4766	a	tae	0	4.39425	1
2	76	C	070	3	3	C	162	073	n	1	p	090	010	010	n	p	27.8159	a	tae	0	0.314853	1
1	61	P	146	2	0	C	164	069	n	1	p	008	012	010	n	p	25.6544	a	tae	0	1.00479	1
2	80	C	011	1	0	0	145	047	n	1	p	008	009	009	n	p	22.3543	a	tae	1	1.43463	1
1	42	P	033	4	0	C	173	080	p	1	n	011	005	011	n	p	26.7299	a	tae	0	0.911704	1
2	71	P	018	1	0	0	150	064	n	0	p	007	008	010	n	p	28.4444	a	tae	1	0.676249	1
1	83	C	026	2	3	C	153	051	n	1	p	135	005	010	n	p	21.7865	a	tae	0	1.2731	1
1	77	C	042	2	3	B	176	057	n	1	p	010	012	010	n	p	18.4013	a	tae	0	1.24846	1
1	63	C	015	1	0	A	174	076	n	1	p	006	046	013	n	p	25.1024	b	tae	1	0.804928	1
1	59	C	031	3	0	D	165	unknown	p	0	p	012	031	014	n	p		c	tae	0	0.717317	1
2	56	P	025	1	0	A	162	059	n	1	p	009	029	011	p	p	22.4813	b	tae	0	4.17796	1
1	61	P	071	3	3	C	158	075	n	0	p	022	006	010	n	p	30.0433	a	tae	0	0.747433	1
2	82	C	150	4	3	D	147	052	n	1	p	013	015	011	n	p	24.064	b	tae	0	0.156057	1
2	59	P	018	2	3	B	163	110	n	1	p	009	033	013	n	p	41.4016	b	tae	0	0.77755	1
1	81	C	036	3	0	C	166	064	n	0	p	024	003	010	n	p	23.2254	b	tae	1	0.66256	1
1	67	C	040	2	3	B	165	073	n	1	p	007	031	013	n	p	26.8136	a	tae	0	2.13005	1
1	65	C	019	1	0	A	173	095	n	0	p	007	046	014	p	p	31.7418	b	tae	1	1.20192	1
1	45	P	042	2	3	B	166	076	n	1	p	010	017	012	n	p	27.5802	b	tae	0	0.438056	1
1	55	P	020	2	3	A	159	070	n	0	p	009	014	013	n	p	27.6888	a	tae	0	2.28337	1
1	71	C	029	2	3	A	160	051	n	1	p	018	011	010	n	p	19.9219	a	tae	1	0.435318	1
1	79	C	042	1	0	A	170	067	n	0	p	012	015	014	n	p	23.1834	b	tae	0	0.826831	1
1	69	P	047	2	0	B	156	062	n	0	p	007	012	010	n	p	25.4767	a	tae	1	5	1
1	81	C	023	2	3	C	158	074	n	0	p	019	008	010	n	p	29.6427	a	tae	0	1.78508	1
1	75	C	120	4	3	C	160	060	n	1	p	024	016	011	n	p	23.4375	b	tae	0	0.377823	1
1	64	C	037	2	3	B	162	062	p	1	p	010	018	015	n	p	23.6244	b	tae	0	1.19097	1
1	50	C	024	3	3	C	171	102	n	1	p	010	008	010	n	p	34.8825	a	tae	1	1.05681	1
1	60	C	030	2	3	B	165	071	n	1	p	010	015	010	n	p	26.079	a	tae	0	0.533881	1
2	74	C	035	1	0	C	150	unknown	n	0	p	006	008	010	p	p		a	tae	1	1.03765	1
1	64	P	030	2	3	B	172	060	n	0	p	011	017	010	n	p	20.2812	a	tae	1	0.596851	1
2	62	C	010	1	0	0	149	061	n	0	p	006	008	010	n	p	27.4762	a	tae	1	5	1
1	61	C	010	2	3	B	166	071	p	1	p	011	009	012	n	p	25.7657	a	tae	1	3.52361	1
1	77	P	051	1	0	B	165	060	n	0	p	008	027	013	n	p	22.0386	b	tae	0	1.05955	1
1	57	P	023	2	3	A	173	068	n	1	n	009	007	010	n	p	22.7204	a	tae	1	1.42642	1
1	57	P	021	2	3	A	165	072	p	1	p	011	029	010	p	p	26.4463	b	tae	1	0.982888	1
2	67	C	033	2	3	B	161	057	n	1	p	006	012	011	n	p	21.9899	a	tae	1	0.747433	1
1	61	C	020	2	3	A	164	061	p	0	p	015	042	016	n	p	22.68	b	tae	0	0.958248	1
2	86	C	053	3	3	C	140	044	n	1	n	008	007	010	n	p	22.449	a	tae	0	1.35797	1
1	70	C	019	2	3	A	159	095	n	1	p	010	006	010	n	p	37.5776	a	tae	0	1.0924	1
1	60	P	035	2	3	B	168	072	p	1	p	009	013	010	n	p	25.5102	a	tae	0	2.14648	1
1	64	C	090	1	0	B	165	084	n	1	p	013	019	011	p	p	30.854	a	tae	0	1.05133	1
1	55	C	020	1	0	0	171	094	p	0	p	010	024	010	n	p	32.1466	a	tae	1	0.714579	1
1	48	P	028	1	0	A	168	064	n	0	p	009	018	011	n	p	22.6757	a	tae	0	0.76386	1
1	61	C	025	2	3	A	166	087	n	1	p	007	029	015	n	p	31.5721	b	tae	0	4.44627	1
2	68	C	056	3	3	B	143	067	n	0	p	017	028	011	n	p	32.7644	b	tae	0	2.04244	1
1	81	C	044	1	0	C	164	059	n	1	p	013	012	012	n	p	21.9363	b	tae	0	0.399726	1
1	49	P	028	4	0	C	171	090	p	0	p	014	020	012	n	p	30.7787	a	tae	0	0.678987	1
1	55	C	079	3	0	D	154	061	n	1	n	017	009	013	n	p	25.721	c	tae	1	4.4846	1
1	64	C	026	1	0	A	169	058	n	0	p	009	013	010	n	p	20.3074	a	tae	0	2.71595	1
1	71	C	045	2	3	C	165	069	p	0	p	007	023	013	n	p	25.3444	b	tae	1	1.013	1
1	61	C	992	1	0	A	163	080	n	1	p	011	024	012	p	p	30.1103	b	tae	0	1.91102	1
1	75	C	075	3	3	C	156	061	p	0	p	011	021	012	p	p	25.0657	a	tae	1	0.832307	1
1	48	C	024	3	3	C	170	070	n	1	p	009	008	011	n	p	24.2215	a	tae	0	0.966461	1
1	56	C	024	2	3	A	167	057	p	0	p	012	044	011	n	p	20.4382	b	tae	0	4.09582	1
1	62	C	043	2	3	B	170	066	n	0	p	011	006	010	n	p	22.8374	a	tae	0	2.97878	1
1	57	C	038	2	3	B	167	071	n	1	p	011	012	011	n	p	25.4581	a	tae	0	0.303901	1
2	71	C	037	2	3	C	159	unknown	n	1	p	011	016	012	n	p		b	tae	0	0.208077	1
1	52	P	016	1	0	D	162	052	n	0	p	009	009	011	p	p	19.8141	a	tae	0	0.418891	1
2	83	C	038	1	0	C	148	050	n	0	p	009	011	011	n	p	22.8269	b	tae	0	1.10883	1
2	74	C	035	1	0	A	148	054	n	1	p	010	007	010	n	p	24.653	a	tae	1	4.54483	1
1	57	P	100	3	0	B	156	unknown	n	1	p	020	011	011	n	p		a	tae	0	1.65092	1
2	60	C	044	1	0	A	162	061	n	0	p	007	015	011	n	p	23.2434	a	tae	0	1.30322	1
2	72	P	028	1	0	A	151	065	n	0	p	008	010	010	p	p	28.5075	a	tae	1	0.898015	1
2	79	C	017	2	3	B	154	076	n	1	p	008	008	010	n	p	32.0459	a	tae	1	1.30869	1
2	68	C	040	2	3	B	154	066	n	1	p	008	011	011	n	p	27.8293	a	tae	0	0.796715	1
2	84	C	028	2	3	A	152	061	n	0	p	029	022	010	n	p	26.4024	a	tae	0	1.84257	1
2	63	P	066	2	0	C	152	055	n	1	p	007	010	011	n	p	23.8054	a	tae	0	1.12526	1
2	70	P	038	1	0	A	153	077	n	0	n	007	015	010	n	p	32.8933	a	tae	1	3.08008	1
1	81	P	011	2	3	C	164	067	n	1	p	017	008	011	n	p	24.9108	a	tae	0	1.40726	1
1	87	C	039	2	3	B	154	053	n	1	p	021	021	015	n	p	22.3478	b	tae	0	0.684463	1
1	60	C	048	1	0	A	171	074	n	0	p	013	009	009	n	p	25.3069	a	tae	1	0.654346	1
1	80	C	022	1	0	A	171	082	n	0	n	015	010	010	n	p	28.0428	a	tae	1	5	1
2	62	P	021	2	3	B	163	070	n	0	p	007	009	010	n	p	26.3465	a	tae	1	5	1
2	66	P	021	2	3	A	146	055	n	0	p	010	004	010	n	p	25.8022	a	tae	1	1.04038	1
1	59	C	019	2	3	D	unknown	053	n	0	p	056	008	013	p	p		b	tae	0	0.50924	1
1	74	C	017	2	3	B	166	076	n	1	p	013	017	011	n	p	27.5802	a	tae	0	2.86105	1
1	74	P	057	1	0	C	161	059	n	0	p	014	016	010	n	p	22.7615	a	tae	0	1.84805	1
1	75	P	050	2	3	A	167	085	n	1	p	010	012	010	n	p	30.478	a	tae	0	1.20192	1
1	57	P	015	2	3	A	169	078	n	1	p	010	010	010	n	p	27.31	a	tae	1	5	1
1	78	P	052	1	0	B	156	060	n	0	p	009	008	009	n	p	24.6548	a	tae	1	0.944559	1
2	53	C	026	1	0	A	155	067	n	1	p	005	027	013	p	p	27.8876	a	tae	0	4.29021	1
2	65	C	032	2	3	B	155	069	n	1	p	010	016	013	n	p	28.7201	a	tae	0	0.145106	1
1	66	P	026	2	3	A	180	084	n	1	p	014	011	011	n	p	25.9259	a	tae	1	0.659822	1
1	50	P	085	3	0	C	177	085	n	1	n	009	012	012	n	p	27.1314	a	tae	0	1.05955	1
2	73	C	059	3	3	D	150	075	n	1	p	049	016	014	n	p	33.3333	b	tae	0	0.136893	1
2	79	P	018	2	3	A	148	046	n	1	p	011	011	011	n	p	21.0007	a	tae	0	3.4141	1
2	56	C	056	3	3	B	161	065	n	1	p	007	037	015	n	p	25.0762	b	tae	1	5	1
1	63	C	028	2	3	B	167	065	n	0	p	011	008	009	p	p	23.3067	a	tae	1	0.977413	1
2	78	C	031	1	0	A	154	071	n	0	p	009	008	009	n	p	29.9376	a	tae	1	5	1
1	71	P	042	2	3	B	157	079	n	1	p	014	006	010	n	p	32.05	a	tae	0	2.80903	1
1	86	C	037	1	0	C	170	054	n	1	p	014	017	011	n	p	18.6851	a	tae	1	1.07324	1
2	70	C	019	1	0	0	156	065	n	0	p	010	012	010	n	p	26.7094	a	tae	1	4.99384	1
1	81	C	035	3	0	C	177	062	n	1	n	031	009	012	n	p	19.79	a	tae	0	1.45106	1
2	53	C	111	3	3	unknown	unknown	unknown	n	1	p	010	014	012	n	p		unknown	tae	0	0.0136893	1
1	65	C	017	2	3	A	159	061	n	1	p	019	011	010	p	p	24.1288	a	tae	0	2.8501	1
1	59	C	012	2	3	B	169	071	n	1	n	009	011	009	n	p	24.8591	a	tae	1	0.99384	1
1	63	C	042	3	0	C	172	066	n	1	p	008	012	010	n	p	22.3094	a	tae	1	1.60986	1
2	71	P	024	1	0	0	143	048	n	0	n	008	009	010	n	p	23.473	a	tae	1	4.78576	1
1	70	C	039	2	3	B	164	068	n	0	p	009	011	010	n	p	25.2826	a	tae	1	0.911704	1
2	58	P	046	2	3	B	155	065	n	0	p	007	014	010	n	p	27.0552	a	tae	1	0.960986	1
2	68	C	018	1	0	0	unknown	unknown	n	1	p	033	007	009	n	p		a	tae	1	4.98289	1
1	65	P	059	3	3	B	unknown	066	p	1	p	012	018	011	n	p		a	tae	0	2.23956	1
2	85	C	020	2	3	C	144	042	n	1	p	006	010	011	n	p	20.2546	a	tae	1	0.728268	1
1	59	P	018	1	0	0	158	072	n	1	n	009	009	010	n	p	28.8415	a	tae	1	3.32649	1
2	65	C	025	1	0	A	158	056	n	1	p	089	009	009	n	p	22.4323	a	tae	1	5	1
1	54	P	027	2	3	A	171	066	n	1	p	008	016	012	p	p	22.571	a	tae	0	3.5373	1
2	68	C	016	2	0	A	152	056	n	1	p	005	015	013	n	p	24.2382	b	tae	0	1.92197	1
1	54	P	015	1	0	0	171	087	n	1	p	009	010	011	n	p	29.7527	a	tae	0	5	1
1	67	C	018	2	3	B	156	052	n	1	p	010	013	010	n	p	21.3675	a	tae	1	0.648871	1
1	77	P	047	2	3	C	161	071	n	1	n	012	009	011	n	p	27.3909	a	tae	1	1.42094	1
2	84	C	024	3	0	C	151	050	n	1	p	013	012	016	n	p	21.9289	b	tae	0	1.00479	1
1	53	P	026	1	0	A	167	058	p	1	p	006	013	012	n	p	20.7967	a	tae	0	4.87337	1
1	77	P	063	1	0	B	159	064	n	0	n	016	007	010	n	p	25.3155	a	tae	0	2.36824	1
1	71	C	024	2	3	A	155	073	n	0	p	006	013	010	n	p	30.385	a	tae	0	3.00342	1
2	63	C	034	2	3	A	146	059	n	1	n	009	007	009	n	p	27.6787	a	tae	1	5	1
1	73	C	030	2	3	A	166	072	n	0	n	017	010	010	n	p	26.1286	a	tae	1	0.996578	1
1	65	C	100	3	3	C	162	unknown	n	1	p	021	009	010	n	p		b	tae	0	0.377823	1
1	45	C	013	2	3	B	176	085	n	1	p	011	011	010	p	p	27.4406	a	tae	1	5	1
2	65	C	024	2	0	A	156	060	n	1	p	016	006	012	p	p	24.6548	a	tae	0	3.68515	1
2	62	P	015	1	0	A	152	062	n	0	n	006	040	013	n	p	26.8352	b	tae	0	2.62012	1
2	68	P	025	1	0	A	151	034	n	0	p	019	005	010	n	p	14.9116	b	tae	1	1.15537	1
2	80	C	046	3	0	C	unknown	unknown	n	1	p	007	008	011	n	p		a	tae	0	0.487337	1
2	66	C	016	3	0	C	160	102	n	1	p	008	014	010	n	p	39.8437	a	tae	1	0.947296	1
1	60	C	019	2	3	A	167	073	n	0	p	010	007	011	n	p	26.1752	a	tae	1	0.678987	1
2	70	C	019	1	0	0	157	056	n	1	p	008	013	013	n	p	22.719	a	tae	1	0.919918	1
1	82	C	051	2	3	B	157	056	n	0	p	013	009	010	n	p	22.719	a	tae	1	1.36893	1
1	76	P	110	4	3	D	158	051	n	1	n	009	009	010	n	p	20.4294	a	tae	0	0.312115	1
1	74	C	093	3	3	B	176	076	n	1	p	010	012	011	p	p	24.5351	a	tae	1	0.536619	1
2	69	C	048	1	0	C	162	066	n	1	p	067	003	010	n	p	25.1486	a	tae	1	0.665298	1
1	68	C	020	1	0	0	154	060	n	1	p	016	013	011	n	p	25.2994	a	tae	0	1.54962	1
1	75	C	023	2	3	A	163	067	n	1	p	014	009	010	n	p	25.2174	a	tae	0	1.39083	1
1	71	C	038	2	3	B	172	078	n	1	p	010	016	010	p	p	26.3656	a	tae	1	0.791239	1
2	60	C	020	2	3	A	162	088	n	0	p	007	010	010	n	p	33.5315	a	tae	1	3.27721	1
1	83	P	035	1	0	A	160	057	n	1	p	009	020	012	n	p	22.2656	a	tae	0	1.83436	1
2	52	C	030	1	0	A	161	060	p	1	p	005	013	010	n	p	23.1473	a	tae	0	3.80835	1
2	66	C	030	2	3	B	158	070	n	1	p	010	021	012	n	p	28.0404	b	tae	0	0.553046	1
2	74	C	032	1	0	A	150	052	n	0	p	005	010	010	n	p	23.1111	a	tae	1	1.30595	1
2	67	P	034	2	3	A	153	072	n	0	p	006	011	010	n	p	30.7574	a	tae	1	1.07324	1
1	70	P	046	1	0	A	157	046	n	0	n	009	009	010	n	p	18.662	a	tae	0	5	1
1	80	P	055	3	3	B	164	059	n	0	p	008	012	010	n	p	21.9363	a	tae	1	0.856947	1
2	66	C	017	2	3	A	156	055	n	1	p	006	009	012	n	p	22.6003	b	tae	1	0.70089	1
2	66	C	033	2	3	B	157	072	n	1	p	012	018	012	n	p	29.2101	b	tae	0	2.52977	1
1	88	C	030	3	0	C	166	058	n	0	p	012	010	011	n	p	21.048	a	tae	1	1.03765	1
2	60	C	023	2	3	A	156	058	n	1	p	008	011	012	n	p	23.833	b	tae	0	2.83368	1
1	78	C	054	3	3	B	161	091	n	1	p	011	011	010	n	p	35.1067	a	tae	0	1.67556	1
2	85	P	050	1	0	0	unknown	046	n	1	p	010	008	009	n	p		a	tae	0	0.845996	1
2	83	P	031	1	0	A	140	067	n	0	p	010	012	009	n	p	34.1837	a	tae	0	4.14237	1
2	71	P	020	3	0	A	151	060	n	0	p	010	010	011	n	p	26.3146	a	tae	1	0.900753	1
1	57	C	052	4	3	C	166	064	n	0	p	010	009	011	n	p	23.2254	a	tae	1	0.640657	1
2	69	P	043	2	3	B	148	064	n	1	p	022	010	010	n	p	29.2184	a	tae	1	4.95003	1
1	54	C	020	2	3	A	170	076	n	1	p	010	013	011	n	p	26.2976	a	tae	0	2.05065	1
1	76	C	075	3	3	B	158	046	n	0	p	010	010	010	n	p	18.4265	a	tae	0	2.69131	1
2	74	P	020	1	0	0	157	059	n	0	p	010	008	011	n	p	23.9361	a	tae	1	3.19233	1
2	64	P	024	2	3	B	152	045	n	1	p	006	009	011	n	p	19.4771	a	tae	1	4.282	1
2	61	C	031	2	3	B	158	065	n	1	p	007	013	011	n	p	26.0375	a	tae	1	5	1
1	75	C	160	3	0	C	165	059	n	1	n	009	017	012	n	p	21.6713	b	tae	0	0.380561	1
1	37	C	058	3	3	C	170	076	n	1	p	098	008	010	p	p	26.2976	a	tae	0	0.416153	1
1	64	P	086	3	3	B	161	047	n	1	n	051	009	010	p	p	18.132	a	tae	0	0.490075	1
2	82	C	044	1	0	C	141	060	n	0	p	012	008	010	n	p	30.1796	a	tae	1	3.34018	1
1	75	C	034	1	0	A	158	063	n	0	p	008	006	010	p	p	25.2363	a	tae	0	2.35181	1
1	69	C	037	2	3	B	162	047	n	0	p	008	006	010	n	p	17.9089	a	tae	1	3.43326	1
2	69	P	014	1	0	0	154	091	p	0	p	010	005	010	n	p	38.3707	a	tae	1	0.925394	1
1	69	P	027	2	3	A	160	069	n	0	p	010	015	010	n	p	26.9531	a	tae	1	1.19097	1
2	68	C	092	3	3	C	153	056	n	1	p	011	010	011	n	p	23.9224	a	tae	0	0.999316	1
2	76	C	072	3	3	B	143	055	n	1	p	007	010	010	n	p	26.8962	a	tae	1	1.4976	1
2	73	C	090	3	3	B	151	056	n	1	p	006	010	013	n	p	24.5603	b	tae	0	0.492813	1
1	74	P	078	3	3	B	155	051	n	0	p	011	016	011	n	p	21.2279	a	tae	0	2.94867	1
1	55	P	077	3	3	B	161	070	n	0	p	031	010	010	p	p	27.0051	b	tae	0	1.37166	1
1	50	C	010	2	3	A	144	053	n	1	p	008	007	010	p	p	25.5594	a	tae	1	5	1
2	60	P	035	1	0	A	166	073	n	0	p	006	013	010	n	p	26.4915	a	tae	1	5	1
2	62	C	014	1	0	0	154	060	n	1	p	007	007	010	n	p	25.2994	a	tae	1	0.131417	1
1	62	C	011	2	3	A	163	062	n	1	p	012	015	011	n	p	23.3355	a	tae	0	3.46064	1
1	71	P	029	3	0	C	162	064	n	0	p	010	007	010	n	p	24.3865	a	tae	0	2.37098	1
1	77	C	022	2	3	B	170	062	n	1	p	008	024	013	n	p	21.4533	b	tae	0	0.265572	1
1	54	C	062	3	3	D	174	070	n	0	p	014	021	013	n	p	23.1206	c	tae	0	0.388775	1
2	87	C	087	3	3	C	unknown	unknown	n	1	p	008	009	014	n	p		b	tae	0	0.36961	1
2	78	C	028	1	0	C	158	052	n	0	p	007	018	010	p	p	20.83	a	tae	0	2.91034	1
1	64	C	009	1	0	0	166	069	n	1	p	010	033	011	p	p	25.0399	a	tae	1	0.898015	1
2	59	C	035	2	3	A	157	068	n	1	p	006	018	012	n	p	27.5873	a	tae	1	5	1
2	73	P	044	2	3	B	150	065	n	1	p	010	006	009	n	p	28.8889	a	tae	1	0.637919	1
2	61	P	040	3	0	C	145	055	n	0	p	014	018	011	n	p	26.1593	a	tae	0	1.94114	1
2	68	P	043	1	0	A	158	058	n	0	n	033	011	010	n	p	23.2335	a	tae	0	0.054757	1
2	59	C	018	2	3	A	152	049	n	1	p	008	022	013	n	p	21.2084	b	tae	0	1.76591	1
1	75	P	103	3	3	B	155	054	n	1	p	007	014	011	n	p	22.4766	a	tae	0	0.410678	1
1	66	P	048	2	3	B	157	051	n	1	n	010	009	010	n	p	20.6905	a	tae	0	0.542094	1
1	66	P	030	1	0	A	156	064	n	1	p	006	015	012	n	p	26.2985	a	tae	0	2.52704	1
1	76	P	034	1	0	A	168	074	n	1	p	012	012	011	n	p	26.2188	a	tae	0	5	1
2	58	C	036	1	0	A	148	057	n	1	p	007	046	014	n	p	26.0226	b	tae	0	1.57426	1
1	83	C	021	1	0	A	159	065	n	0	p	011	007	010	n	p	25.711	unknown	tae	0	4.16975	1
1	67	C	180	4	0	C	unknown	unknown	p	1	p	010	009	012	n	p		b	tae	0	0.125941	1
2	66	P	026	2	3	B	156	078	n	1	p	007	010	011	n	p	32.0513	a	tae	1	0.977413	1
1	54	C	016	2	3	C	unknown	088	n	0	p	010	010	009	n	p		a	tae	1	0.977413	1
2	69	P	023	1	0	A	148	045	n	0	p	006	020	013	n	p	20.5442	b	tae	0	3.21697	1
2	72	C	048	3	3	C	147	064	n	1	p	007	003	009	n	p	29.6173	a	tae	1	1.11978	1
1	58	P	033	2	3	B	162	075	p	1	p	110	010	011	n	p	28.578	b	tae	0	0.334018	1
2	89	C	051	3	3	B	148	053	n	1	n	018	008	009	n	p	24.1965	a	tae	1	0.287474	1
2	61	C	034	1	0	A	151	093	n	1	p	010	026	012	n	p	40.7877	b	tae	0	2.53525	1
2	76	C	048	3	3	B	156	052	n	1	p	076	015	011	n	p	21.3675	b	tae	0	0.1013	1
2	60	C	018	1	0	0	154	052	n	1	p	009	010	010	p	p	21.9261	a	tae	1	5	1
1	64	C	029	4	0	C	159	070	n	0	p	008	039	010	n	p	27.6888	b	tae	0	1.76865	1
1	55	C	011	1	0	0	159	063	n	1	p	008	005	010	n	p	24.9199	a	tae	0	5	1
2	72	C	037	2	3	B	unknown	unknown	n	1	p	010	011	011	n	p		a	tae	0	1.91376	1
1	82	C	078	3	0	B	156	064	n	1	p	018	014	010	n	p	26.2985	a	tae	1	0.774812	1
2	67	C	025	2	3	A	150	071	n	1	p	009	011	010	n	p	31.5556	a	tae	1	5	1
2	72	C	030	2	3	A	152	054	n	1	p	010	008	011	n	p	23.3726	a	tae	1	4.49555	1
2	74	P	992	1	0	0	158	063	n	1	p	008	017	011	p	p	25.2363	a	tae	0	4.55305	1
1	57	P	025	2	3	A	158	074	n	0	p	009	012	010	n	p	29.6427	a	tae	1	5	1
1	79	P	044	2	3	B	163	060	n	0	p	008	008	009	n	p	22.5827	a	tae	0	0.911704	1
1	58	P	040	2	3	B	168	075	n	1	p	010	019	010	n	p	26.5731	a	tae	1	1.13347	1
1	72	C	040	1	0	A	160	055	n	0	p	010	011	010	n	p	21.4844	a	tae	1	1.11704	1
2	66	C	053	3	3	B	151	054	n	1	p	006	015	012	n	p	23.6832	a	tae	0	1.56879	1
2	80	C	063	3	3	C	150	052	n	1	p	006	009	010	n	p	23.1111	a	tae	0	0.33128	1
1	60	P	073	3	3	B	170	066	p	1	p	019	025	013	n	p	22.8374	a	tae	1	1.04586	1
1	69	C	054	3	3	C	161	048	n	1	p	009	021	012	n	p	18.5178	b	tae	0	0.591376	1
1	63	P	110	3	3	B	157	050	p	0	p	011	011	011	n	p	20.2848	b	tae	0	0.536619	1
1	55	C	061	3	0	B	166	087	n	1	p	016	012	010	n	p	31.5721	a	tae	1	0.125941	1
1	48	C	095	3	0	C	unknown	unknown	n	0	p	017	014	014	n	p		b	tae	0	1.02669	1
2	67	P	120	3	3	B	155	058	n	1	p	008	010	010	n	p	24.1415	a	tae	1	1.13347	1
1	53	P	133	1	0	C	170	068	n	0	p	026	007	010	p	p	23.5294	b	tae	0	3.11294	1
2	82	C	021	1	0	A	148	044	n	1	p	079	005	009	p	p	20.0877	a	tae	0	0.829569	1
1	56	C	032	2	3	B	176	073	n	1	p	010	013	012	n	p	23.5666	b	tae	0	2.15469	1
2	57	C	040	3	0	C	155	055	n	1	p	007	011	015	n	p	22.8928	a	tae	0	0.355921	1
1	67	C	040	3	0	C	166	080	n	1	p	010	025	013	n	p	29.0318	b	tae	0	0.758385	1
1	54	C	019	1	0	0	170	079	n	1	p	014	016	010	n	p	27.3356	a	tae	0	2.81177	1
2	71	C	056	1	0	B	161	070	n	1	p	005	021	012	n	p	27.0051	a	tae	1	0.793977	1
1	79	P	059	1	0	B	170	064	n	0	p	015	009	010	n	p	22.1453	a	tae	0	2.91034	1
1	79	P	055	3	3	B	162	058	n	1	p	016	009	010	n	p	22.1003	a	tae	0	0.799452	1
1	70	P	034	1	0	A	163	084	n	0	p	017	014	010	n	p	31.6158	a	tae	1	1.11157	1
1	74	C	078	1	0	B	175	056	n	1	p	013	005	010	n	p	18.2857	a	tae	0	0.711841	1
1	53	C	032	1	0	A	159	060	n	0	p	010	010	012	n	p	23.7332	a	tae	0	3.81109	1
1	64	C	056	3	3	C	167	086	n	0	p	011	014	010	n	p	30.8365	a	tae	0	0.591376	1
2	56	C	034	1	0	A	156	058	n	1	p	010	024	013	n	p	23.833	b	tae	0	1.49487	1
2	64	P	023	2	3	A	145	058	n	1	p	009	016	011	p	p	27.5862	a	tae	0	0.933607	1
1	67	P	021	1	0	A	168	084	p	0	n	010	010	010	n	p	29.7619	a	tae	1	0.958248	1
1	57	P	076	3	3	B	158	059	p	1	p	008	011	010	n	p	23.634	a	tae	1	0.862423	1
2	62	C	030	2	3	A	153	056	n	1	p	009	015	011	n	p	23.9224	a	tae	0	2.46133	1
1	41	C	040	1	0	A	unknown	unknown	p	1	p	011	038	013	n	p		b	tae	0	1.57974	1
2	65	P	028	2	3	A	144	067	n	1	p	011	024	011	n	p	32.311	b	tae	0	2.68309	1
2	76	C	065	3	3	B	148	062	n	1	p	011	006	012	p	p	28.3053	a	tae	0	0.747433	1
2	77	C	018	1	0	0	147	060	n	0	p	009	021	011	p	p	27.7662	a	tae	0	2.4668	1
2	66	P	038	2	3	B	149	058	n	1	p	008	013	010	n	p	26.1249	a	tae	0	1.76044	1
1	62	C	060	3	3	C	174	069	n	0	p	116	005	009	n	p	22.7903	a	tae	0	0.911704	1
1	73	C	081	3	3	B	164	053	n	0	p	014	008	010	p	p	19.7055	a	tae	0	1.21287	1
1	55	C	028	1	0	0	165	072	n	1	p	010	015	011	n	p	26.4463	a	tae	1	5	1
2	55	P	022	1	0	A	161	060	n	0	p	006	019	011	n	p	23.1473	a	tae	0	2.69405	1
1	57	P	021	2	3	A	unknown	unknown	n	0	p	007	006	010	n	p		a	tae	0	1.82067	1
2	56	C	028	2	3	A	154	063	n	1	p	007	019	012	p	p	26.5643	a	tae	0	0.449008	1
1	39	P	033	2	3	B	171	075	n	0	p	008	011	011	p	p	25.6489	a	tae	0	3.26352	1
1	72	C	043	1	0	A	174	084	n	1	p	007	012	013	n	p	27.7447	a	tae	0	2.60096	1
2	56	C	033	2	3	B	151	045	n	0	p	013	012	012	n	p	19.736	a	tae	0	2.23956	1
1	71	C	057	3	3	B	unknown	071	p	1	p	010	013	010	n	p		b	tae	0	0.971937	1
1	77	C	120	3	3	B	159	055	n	1	p	012	014	010	n	p	21.7555	a	tae	0	0.867899	1
1	87	P	024	1	0	A	165	052	n	0	p	013	007	010	n	p	19.1001	a	tae	0	3.14031	1
2	58	C	033	2	3	A	151	038	n	1	p	005	006	010	n	p	16.6659	a	tae	0	2.06982	1
1	62	P	071	3	3	B	152	050	n	0	p	009	010	011	n	p	21.6413	a	tae	0	4.21081	1
1	58	C	052	3	3	B	158	063	n	0	p	098	011	010	p	p	25.2363	a	tae	0	0.405202	1
1	63	C	025	2	3	A	158	068	p	1	p	010	016	010	n	p	27.2392	a	tae	0	2.49144	1
2	75	C	995	1	0	A	150	042	n	0	p	010	012	010	n	p	18.6667	a	tae	0	4.77755	1
1	69	P	026	2	3	A	162	059	n	1	n	012	010	010	n	p	22.4813	a	tae	1	5	1
2	71	C	048	2	3	B	144	036	n	0	p	009	008	010	n	p	17.3611	b	tae	0	2.54346	1
2	65	C	035	2	3	B	148	051	n	1	p	010	012	010	n	p	23.2834	a	tae	0	1.81246	1
1	65	P	130	2	3	C	159	057	n	1	n	010	014	010	p	p	22.5466	a	tae	0	0.533881	1
1	56	P	080	3	3	B	161	058	n	1	p	019	005	010	n	p	22.3757	a	tae	0	4.47091	1
2	73	C	036	1	0	A	154	054	n	0	p	008	009	011	n	p	22.7694	a	tae	1	1.05955	1
2	84	C	025	2	3	A	155	054	n	1	p	009	010	010	n	p	22.4766	a	tae	1	1.48392	1
1	58	C	012	2	3	unknown	170	080	n	0	p	011	014	000	n	p	27.6817	unknown	tae	1	3.14305	1
1	52	C	046	1	0	A	166	060	n	1	p	050	007	009	p	p	21.7738	b	tae	0	1.74127	1
1	75	C	037	1	0	A	161	058	n	0	p	011	004	009	n	p	22.3757	b	tae	1	4.40794	1
1	51	P	053	2	3	B	171	061	n	0	p	010	014	010	n	p	20.8611	b	tae	0	2.76797	1
2	64	C	038	1	0	A	152	067	n	1	p	008	011	011	n	p	28.9993	a	tae	1	1.29774	1
2	71	C	029	2	3	A	149	051	n	1	p	009	020	011	p	p	22.9719	a	tae	1	0.692676	1
2	70	C	018	1	0	C	145	059	n	0	p	008	013	011	n	p	28.0618	a	tae	1	1.21834	1
1	63	C	038	2	3	B	168	071	p	1	p	009	008	011	n	p	25.1559	b	tae	0	1.08145	1
1	64	P	131	3	3	B	158	075	n	1	p	008	007	010	n	p	30.0433	a	tae	0	0.607803	1
2	66	P	052	3	3	B	157	068	n	0	p	006	016	011	p	p	27.5873	a	tae	0	1.03217	1
2	78	C	033	1	0	A	149	059	n	1	p	010	009	011	n	p	26.5754	a	tae	1	0.887064	1
1	46	C	025	1	0	C	169	083	n	0	p	008	032	013	p	p	29.0606	b	tae	1	0.156057	1
1	78	C	046	1	0	A	158	066	n	1	p	009	007	011	p	p	26.4381	a	tae	1	1.5332	1
1	59	P	034	1	0	A	173	069	n	0	p	012	009	010	n	p	23.0546	a	tae	1	1.00479	1
1	75	P	083	3	0	C	163	062	n	0	p	013	009	011	n	p	23.3355	a	tae	0	0.684463	1
2	72	C	033	2	3	unknown	155	051	n	1	p	010	016	011	n	p	21.2279	unknown	tae	1	0.804928	1
1	62	C	035	2	3	B	160	069	n	1	p	008	008	010	n	p	26.9531	a	tae	1	1.63723	1
1	60	C	066	3	3	C	173	080	n	1	p	007	006	011	p	p	26.7299	a	tae	1	1.06776	1
1	76	P	036	1	0	C	157	062	n	0	p	011	009	011	n	p	25.1532	a	tae	0	0.81588	1
1	59	C	028	2	3	A	169	077	n	1	p	009	024	010	n	p	26.9598	a	tae	1	1.1499	1
1	75	C	025	2	3	A	167	063	n	1	p	015	013	013	n	p	22.5896	a	tae	1	1.03765	1
2	73	C	048	2	3	B	159	072	n	1	p	008	010	011	n	p	28.4799	a	tae	1	1.08145	1
1	64	C	111	3	3	B	167	072	n	1	p	008	007	010	n	p	25.8166	a	tae	0	0.487337	1
2	73	P	140	3	3	C	151	050	n	1	p	010	025	010	n	p	21.9289	b	tae	0	0.142368	1
1	60	P	051	2	3	B	165	054	n	1	p	010	006	011	p	p	19.8347	a	tae	0	1.68925	1
2	62	C	016	1	0	0	153	051	n	0	p	005	008	010	n	p	21.7865	a	tae	1	0.383299	1
1	71	C	031	1	0	A	167	066	n	1	p	014	007	009	n	p	23.6652	a	tae	1	1.06776	1
1	65	C	050	3	3	B	159	075	n	0	p	010	007	012	n	p	29.6665	b	tae	1	0.747433	1
1	63	C	072	3	3	B	157	073	n	0	p	008	011	010	n	p	29.6158	a	tae	1	0.950034	1
1	73	C	058	3	3	B	168	045	n	1	p	014	004	010	n	p	15.9439	a	tae	0	0.511978	1
1	60	C	133	3	3	C	178	106	n	1	p	010	007	010	n	p	33.4554	a	tae	1	0.843258	1
2	75	C	020	2	3	A	155	061	n	1	n	008	006	009	n	p	25.3902	a	tae	1	0.81588	1
1	64	C	028	2	3	A	167	065	p	0	n	011	007	009	n	p	23.3067	a	tae	1	0.728268	1
1	57	P	153	1	0	B	165	061	n	0	p	008	031	011	n	p	22.4059	a	tae	1	0.933607	1
2	69	C	078	3	3	B	152	046	n	1	p	009	011	012	n	p	19.91	a	tae	1	0.646133	1
1	61	C	024	3	0	C	170	063	p	0	p	011	008	010	n	p	21.7993	a	tae	1	0.750171	1
2	59	C	046	4	3	C	164	104	n	1	p	008	031	012	n	p	38.6675	b	target	0	0.394251	1
2	78	C	162	3	3	C	151	049	n	1	p	007	015	010	n	p	21.4903	a	target	0	0.303901	1
1	58	P	050	3	3	C	160	070	n	0	p	012	020	011	n	p	27.3437	a	target	1	0.807666	1
1	65	P	080	3	3	C	168	062	n	1	p	009	016	011	n	p	21.9671	b	target	0	1.02669	1
2	48	P	042	3	0	C	160	066	n	1	p	009	007	010	n	p	25.7812	a	target	0	1.37714	1
1	60	C	080	4	3	C	174	087	n	1	p	016	018	012	p	p	28.7356	a	target	0	1.09788	1
1	73	C	124	1	0	B	166	065	n	1	p	019	004	009	n	p	23.5883	a	target	0	0.563997	1
1	64	P	038	3	3	C	158	073	n	0	p	009	008	017	n	p	29.2421	a	target	1	0.616016	1
1	58	C	160	3	3	C	unknown	unknown	p	1	p	007	011	012	n	p		a	target	0	0.287474	1
1	53	C	111	3	3	C	164	069	n	1	p	006	015	011	n	p	25.6544	b	target	0	1.32238	1
1	63	P	050	3	3	C	168	068	n	0	p	011	033	014	n	p	24.093	b	target	0	1.20465	1
1	44	C	138	4	3	D	166	073	p	1	p	010	025	013	p	p	26.4915	c	target	0	0.188912	1
2	64	C	079	3	3	C	153	049	n	1	p	008	017	011	n	p	20.9321	a	target	0	0.0958248	1
1	69	C	098	4	3	C	168	068	n	1	p	008	018	010	n	p	24.093	a	target	0	0.197125	1
1	59	C	122	3	3	C	170	072	n	1	p	011	023	010	n	p	24.9135	a	target	1	1.18275	1
1	63	P	081	3	3	C	163	061	n	1	p	014	006	009	n	p	22.9591	a	target	0	0.251882	1
2	81	P	110	3	0	C	150	unknown	n	1	n	006	013	011	n	p		a	target	0	1.11704	1
2	68	P	140	3	0	C	160	059	n	0	p	011	009	012	p	p	23.0469	b	target	0	0.106776	1
1	60	C	050	3	3	C	171	051	p	1	p	009	035	010	p	p	17.4413	b	target	0	0.501027	1
1	71	P	063	4	3	C	170	056	n	1	p	011	011	010	n	p	19.3772	a	target	0	0.40794	1
1	56	C	130	3	3	C	173	095	n	1	p	010	023	012	p	p	31.7418	b	target	0	0.073922	1
1	50	P	068	3	3	C	163	056	n	1	p	007	012	011	p	p	21.0772	a	target	0	4.68446	1
1	73	C	030	3	3	C	162	051	n	1	p	021	015	010	n	p	19.433	b	target	0	0.533881	1
1	72	P	065	4	3	C	158	060	n	1	n	011	006	010	n	p	24.0346	a	target	0	0.958248	1
2	73	C	140	4	0	C	152	048	n	1	p	005	008	011	n	p	20.7756	b	target	0	0.0821355	1
1	42	C	151	3	0	C	167	074	n	1	p	008	017	014	p	p	26.5338	a	target	0	0.91718	1
1	54	C	044	3	3	C	178	102	n	1	p	011	206	014	n	p	32.1929	b	target	0	0.106776	1
2	76	C	010	3	3	C	unknown	unknown	n	1	p	006	025	011	n	p		b	target	0	1.14168	1
1	49	C	034	4	3	C	167	063	p	1	p	010	023	012	p	p	22.5896	a	target	0	0.881588	1
2	81	C	040	3	0	C	unknown	unknown	n	1	p	005	012	010	n	p		a	target	0	1.56331	1
1	85	C	050	3	0	B	unknown	unknown	n	1	n	019	010	000	n	p		a	target	0	1.31417	1
2	85	C	045	2	0	C	unknown	unknown	p	0	n	016	006	009	n	p		a	target	0	0.199863	1
1	62	P	096	3	3	C	164	059	n	1	p	011	008	010	p	p	21.9363	a	target	1	0.977413	1
2	81	P	051	4	3	C	148	069	n	0	p	006	004	010	n	p	31.5011	a	target	1	1.2512	1
1	53	C	140	3	3	C	166	073	n	1	p	011	033	011	n	p	26.4915	b	target	0	0.210815	1
1	75	C	050	3	3	B	159	070	n	1	p	013	015	010	n	p	27.6888	a	target	1	1.62628	1
2	64	P	055	3	3	C	145	055	n	1	p	009	013	011	p	p	26.1593	a	target	0	0.550308	1
1	81	P	055	3	3	B	153	054	n	1	p	023	006	010	p	p	23.0681	a	target	1	1.32238	1
1	60	C	120	3	3	C	166	065	n	1	n	012	014	011	n	p	23.5883	b	target	0	0.780287	1
1	50	C	100	3	0	C	169	085	n	1	p	011	008	012	n	p	29.7609	a	target	0	0.714579	1
2	77	C	072	3	0	C	145	048	n	1	p	008	010	011	n	p	22.83	a	target	0	0.33128	1
1	83	C	197	3	3	C	172	073	n	1	n	015	010	018	n	p	24.6755	a	target	0	0.172485	1
1	75	P	100	4	3	C	165	061	n	1	p	008	012	012	n	p	22.4059	a	target	0	1.27858	1
1	59	C	062	3	3	C	162	064	n	1	p	009	010	010	p	p	24.3865	a	target	0	0.66256	1
1	66	P	108	3	3	C	165	074	n	1	p	008	006	010	n	p	27.1809	a	target	0	0.235455	1
1	76	P	038	4	0	C	149	058	n	0	p	008	007	010	n	p	26.1249	a	target	1	0.818617	1
1	78	P	089	4	0	C	unknown	unknown	n	1	p	025	019	011	n	p		a	target	0	0.336756	1
2	73	C	127	3	0	D	152	058	n	0	p	008	020	011	n	p	25.1039	b	target	1	1.49213	1
1	73	P	136	4	0	D	169	071	n	0	p	011	025	012	n	p	24.8591	c	target	0	0.238193	1
1	75	P	060	4	0	C	159	062	n	0	p	009	006	009	n	p	24.5243	a	target	0	0.741958	1
2	54	P	120	4	0	C	unknown	unknown	p	1	n	009	018	011	n	p		a	target	0	0.418891	1
1	75	P	090	3	3	C	166	072	n	0	n	026	011	010	p	p	26.1286	a	target	1	0.755647	1
1	75	C	065	3	3	C	161	056	n	1	p	011	008	011	n	p	21.6041	b	target	0	0.591376	1
1	56	P	120	4	3	C	165	075	n	1	p	012	023	011	n	p	27.5482	b	target	0	0.325804	1
1	48	C	100	3	3	C	156	048	p	1	p	008	015	012	n	p	19.7239	a	target	0	0.70089	1
1	49	C	060	3	3	C	183	105	n	1	p	008	014	011	n	p	31.3536	a	target	0	1.34976	1
1	53	C	140	3	3	C	169	101	n	1	p	008	013	010	n	p	35.3629	a	target	1	0.323066	1
1	85	C	092	4	3	C	163	059	n	1	p	009	015	010	n	p	22.2063	a	target	0	0.443532	1
1	54	C	131	3	3	C	164	062	n	1	p	015	004	010	n	p	23.0518	a	target	0	1.16359	1
1	75	C	110	3	3	C	unknown	unknown	n	1	p	010	007	010	n	p		a	target	0	1.14442	1
1	58	P	150	3	3	C	161	058	p	1	n	008	015	012	n	p	22.3757	a	target	1	5	1
1	40	P	190	4	3	C	168	100	n	1	p	010	051	015	p	p	35.4308	a	target	0	0.11499	1
1	67	P	045	3	0	C	153	057	n	0	p	008	009	010	n	p	24.3496	a	target	1	0.824093	1
1	68	C	125	4	3	C	164	056	p	1	p	013	012	010	n	p	20.8209	a	target	1	0.960986	1
1	64	P	060	4	0	C	173	074	n	1	n	017	153	010	p	p	24.7252	a	target	0	1.04038	1
1	62	P	160	3	3	C	169	058	p	0	n	012	010	011	n	p	20.3074	a	target	0	0.388775	1
1	59	P	120	3	3	C	unknown	unknown	n	1	p	006	017	012	p	p		a	target	0	0.1013	1
1	48	P	101	3	3	C	172	062	n	0	n	008	010	010	p	p	20.9573	a	target	0	1.1499	1
1	48	C	090	3	3	C	177	055	p	1	p	010	014	011	n	p	17.5556	a	target	0	0.161533	1
1	73	C	074	4	0	C	155	051	n	1	p	010	016	011	n	p	21.2279	a	target	0	1.03217	1
1	53	P	120	3	3	C	153	052	p	1	p	009	010	011	n	p	22.2137	a	target	0	0.714579	1
1	66	C	150	4	0	C	180	067	p	1	p	013	017	011	n	p	20.679	b	target	0	0.0602327	1
2	60	C	150	4	3	C	162	056	n	1	p	004	012	012	n	p	21.3382	a	target	0	0.421629	1
1	57	C	179	3	3	C	163	057	n	1	p	009	021	011	n	p	21.4536	a	target	0	0.271047	1
1	71	P	070	4	3	C	164	069	p	1	p	014	012	011	n	p	25.6544	a	target	0	0.468172	1
1	61	P	090	3	3	C	158	051	p	1	p	013	014	010	n	p	20.4294	a	target	1	3.55099	1
1	59	P	110	3	3	C	159	064	n	1	p	009	020	011	n	p	25.3155	a	target	0	0.459959	1
1	61	P	057	4	3	C	170	056	n	0	unknwon	008	008	010	n	p	19.3772	a	target	0	0.276523	1
1	66	P	110	3	3	C	161	045	n	1	p	010	015	010	n	p	17.3604	a	target	0	0.750171	1
1	69	P	053	4	3	C	153	076	n	1	n	014	005	010	n	p	32.4661	a	target	0	1.24298	1
1	53	P	100	3	0	C	172	098	n	1	p	008	014	010	n	p	33.126	a	target	0	0.845996	1
2	55	C	141	3	3	C	150	064	n	1	p	007	017	011	n	p	28.4444	a	target	1	0.210815	1
2	60	C	180	3	0	C	148	051	n	1	n	009	033	012	n	p	23.2834	b	target	1	0.128679	1
1	51	C	160	4	3	C	172	083	p	1	p	012	028	011	p	p	28.0557	a	target	1	0.227242	1
1	62	P	036	4	3	C	164	054	n	0	p	012	003	009	n	p	20.0773	a	target	1	1.05681	1
2	64	P	038	2	3	B	150	075	n	0	p	006	004	009	p	p	33.3333	a	target	1	1.08145	1
2	66	P	020	4	3	C	154	081	n	1	n	009	006	009	n	p	34.1542	a	target	1	1.12526	1
1	60	P	110	3	3	C	unknown	unknown	n	1	p	008	005	010	n	p		a	target	0	0.531143	1
1	68	P	100	3	3	B	170	055	n	1	n	010	007	010	n	p	19.0311	a	target	0	1.50034	1
2	58	C	115	4	3	C	unknown	unknown	n	1	p	006	015	011	p	p		a	target	0	0.147844	1
1	55	C	114	3	3	C	170	069	p	1	p	011	014	011	n	p	23.8754	a	target	0	0.19165	1
1	79	C	180	4	3	C	unknown	unknown	n	1	p	016	012	010	n	p		a	target	0	0.104038	1
1	57	P	078	3	3	C	unknown	unknown	n	0	p	010	009	011	n	p		a	target	1	1.0705	1
1	84	C	052	4	3	C	162	064	p	1	n	012	006	009	n	p	24.3865	a	target	1	0.736482	1
1	64	P	061	1	0	B	152	052	n	1	p	012	014	011	n	p	22.5069	a	transplant	1	1.88912	1
1	51	P	034	1	0	A	171	089	n	1	p	008	038	012	n	p	30.4367	b	transplant	1	5	1
1	65	P	018	1	0	0	169	085	n	0	p	017	014	011	n	p	29.7609	a	transplant	1	1.28679	1
1	53	P	024	1	0	A	163	068	p	0	p	012	021	012	p	p	25.5937	a	transplant	1	5	1
1	55	P	037	2	3	A	162	069	n	1	p	011	024	011	p	p	26.2917	b	transplant	1	0.977413	1
2	60	P	040	1	0	A	150	056	n	0	p	004	028	013	n	p	24.8889	b	transplant	1	1.50582	1
1	56	P	039	2	3	B	167	084	p	0	p	008	016	017	p	p	30.1194	a	transplant	1	1.22382	1
2	62	P	037	1	0	A	151	060	n	1	p	006	026	013	n	p	26.3146	b	transplant	1	1.24025	1
2	58	P	015	9	0	unknown	164	063	n	0	p	013	025	016	n	p	23.4236	b	transplant	0	1.46749	1
1	53	P	011	9	0	C	165	055	n	0	p	010	041	016	n	p	20.202	b	transplant	1	5	1
1	37	C	044	1	0	A	170	066	n	0	p	010	023	016	n	p	22.8374	b	transplant	1	5	1
1	50	P	015	1	0	D	158	057	n	0	p	027	243	019	n	p	22.8329	c	transplant	1	0.796715	1
1	53	P	008	9	0	unknown	164	066	n	0	p	014	017	011	n	p	24.539	b	transplant	1	0.854209	1
2	66	P	019	1	0	0	150	053	n	1	p	007	017	012	n	p	23.5556	a	transplant	0	0.134155	1
2	61	P	022	1	0	0	152	067	n	1	p	005	015	013	n	p	28.9993	a	transplant	1	5	1
2	59	P	013	2	3	A	161	058	n	0	p	010	035	016	n	p	22.3757	b	transplant	1	3.58385	1
2	62	P	028	1	0	0	147	048	n	1	p	010	014	010	n	p	22.213	a	transplant	1	1.11978	1
2	57	P	011	2	3	D	158	064	n	0	p	006	034	018	n	p	25.6369	c	transplant	1	0.974675	1
2	60	P	028	2	3	B	158	071	n	0	p	008	013	011	n	p	28.441	a	transplant	1	1.56605	1
2	65	P	032	1	0	D	154	045	n	0	p	007	023	012	n	p	18.9745	c	transplant	1	5	1
2	54	P	015	2	3	B	163	080	n	1	p	008	043	013	n	p	30.1103	b	transplant	0	5	1
2	50	P	030	1	0	D	163	095	n	0	p	006	062	016	n	p	35.756	c	transplant	1	1.05133	1
1	65	P	039	2	3	B	157	069	p	1	p	010	017	012	n	p	27.993	a	transplant	1	5	1
1	76	P	023	1	0	A	156	061	n	0	n	010	008	012	n	p	25.0657	a	transplant	1	5	1
2	55	P	027	1	0	0	149	075	n	0	p	006	018	010	n	p	33.7823	a	transplant	1	1.18823	1
1	51	P	005	9	0	D	162	073	n	0	p	024	051	014	n	p	27.8159	b	transplant	1	4.31759	1
2	58	P	023	2	3	A	157	073	n	0	p	007	021	011	n	p	29.6158	a	transplant	1	3.26626	1
2	68	P	015	2	3	A	148	053	n	0	p	005	013	010	n	p	24.1965	a	transplant	1	5	1
2	65	P	024	2	3	B	156	092	n	1	p	006	034	016	n	p	37.8041	b	transplant	1	1.1718	1
2	50	P	020	1	0	A	159	113	n	0	p	005	035	014	n	p	44.6976	b	transplant	1	1.11978	1
1	50	P	014	9	0	unknown	165	060	n	0	p	008	097	020	n	p	22.0386	c	transplant	1	5	1
1	44	P	031	1	0	A	162	103	n	0	p	008	026	014	n	p	39.2471	b	transplant	1	0.977413	1
1	57	P	023	2	3	A	164	071	n	1	p	011	025	011	n	p	26.398	b	transplant	1	5	1
1	49	P	020	1	0	C	169	068	n	0	p	016	072	014	n	p	23.8087	b	transplant	1	1.53867	1
2	67	P	036	1	0	D	154	070	n	0	p	009	085	014	n	p	29.5159	c	transplant	0	0.361396	1
1	46	P	015	1	0	D	176	091	n	0	p	010	034	014	n	p	29.3776	c	transplant	1	5	1
1	55	P	015	9	0	C	168	067	n	0	p	027	011	011	n	p	23.7387	b	transplant	1	5	1
1	56	P	016	1	0	0	177	083	n	0	p	009	010	010	n	p	26.493	a	transplant	1	0.859685	1
1	52	P	035	1	0	A	168	073	n	0	p	007	028	011	n	p	25.8645	b	transplant	1	5	1
1	41	P	010	9	0	unknown	171	098	n	0	p	010	104	012	n	p	33.5146	unknown	transplant	1	1.06502	1
2	59	P	006	2	3	D	160	053	n	0	p	006	024	015	n	p	20.7031	b	transplant	1	5	1
1	58	P	013	1	0	D	174	075	n	0	p	007	039	013	n	p	24.7721	c	transplant	1	5	1
1	61	P	106	3	3	D	165	066	n	1	p	053	064	013	n	p	24.2424	c	transplant	1	1.10883	1
2	60	P	077	3	3	B	157	058	n	1	p	006	014	010	n	p	23.5304	a	transplant	1	1.60438	1
2	56	P	026	2	3	D	157	055	n	1	p	006	027	013	n	p	22.3133	c	transplant	1	3.1102	1
2	57	P	006	1	0	C	151	055	n	0	p	010	026	019	n	p	24.1217	b	transplant	0	1.33881	1
1	55	P	037	1	0	C	165	050	n	0	p	026	007	011	n	p	18.3655	b	transplant	0	0.342231	1
1	56	P	032	9	0	unknown	173	060	n	0	p	008	249	018	n	p	20.0474	unknown	transplant	1	0.982888	1
2	58	P	061	3	3	B	148	056	n	1	p	008	013	010	n	p	25.5661	a	transplant	1	0.914442	1
1	60	P	023	1	0	A	160	061	n	0	p	007	014	012	n	p	23.8281	a	transplant	1	0.974675	1
1	54	P	040	2	3	B	171	085	n	0	p	010	010	011	n	p	29.0688	a	transplant	1	0.960986	1
2	59	P	040	2	3	B	150	055	n	0	p	005	034	012	n	p	24.4444	b	transplant	1	0.95551	1
1	53	P	017	1	0	A	170	070	n	0	p	010	020	015	n	p	24.2215	b	transplant	1	0.632444	1
2	63	P	018	1	0	A	154	055	n	0	n	009	016	011	n	p	23.1911	b	transplant	1	5	1
1	68	C	021	1	0	C	165	053	n	0	p	010	034	014	p	n	19.4674	b	abl	0	0.621492	2
1	57	C	018	2	3	A	162	095	n	0	p	008	009	010	p	n	36.1988	a	abl	0	2.16564	2
1	72	C	010	1	0	0	164	069	n	0	n	009	013	009	p	n	25.6544	a	abl	1	0.906229	2
1	70	P	044	2	3	B	171	073	n	1	p	013	008	010	p	n	24.9649	a	abl	0	1.16906	2
1	63	C	021	2	3	A	165	056	n	1	p	030	005	010	p	n	20.5693	a	abl	1	0.785763	2
1	74	C	028	1	0	A	164	062	n	0	p	012	012	012	p	n	23.0518	a	abl	1	1.37714	2
1	63	C	031	2	3	B	164	061	n	0	p	010	009	011	p	n	22.68	a	abl	1	1.0924	2
1	68	C	016	1	0	0	168	075	n	0	p	010	006	010	p	n	26.5731	a	abl	1	5	2
1	39	P	016	1	0	0	175	098	n	0	p	008	018	011	p	n	32	a	abl	1	5	2
1	82	P	033	1	0	C	154	051	n	1	n	013	020	014	p	n	21.5045	a	abl	0	1.87269	2
1	64	C	015	1	0	0	172	080	n	1	n	012	008	010	p	n	27.0416	a	abl	1	0.922656	2
1	70	C	025	2	3	A	170	080	n	0	p	012	009	010	p	n	27.6817	a	abl	1	0.933607	2
1	56	C	016	1	0	0	163	066	p	0	n	020	006	009	p	n	24.841	a	abl	1	0.821355	2
1	74	C	019	1	0	0	165	071	n	0	n	018	017	010	p	n	26.079	a	abl	1	1.03491	2
1	57	P	018	1	0	A	164	065	n	1	n	006	056	017	p	n	24.1672	a	abl	0	0.766598	2
1	65	P	027	1	0	C	154	068	p	0	p	087	015	010	p	n	28.6726	a	abl	0	0.717317	2
1	77	C	016	1	0	0	165	059	n	0	p	015	004	010	p	n	21.6713	a	abl	1	0.859685	2
1	65	C	025	2	3	A	163	068	n	1	p	014	011	010	p	n	25.5937	a	abl	1	2.74059	2
1	54	P	019	1	0	0	169	072	n	0	p	010	006	010	p	n	25.2092	a	abl	1	2.97057	2
2	43	C	017	1	0	A	159	059	n	0	p	005	029	012	p	n	23.3377	b	abl	0	1.01574	2
1	64	P	078	1	0	B	166	060	n	0	p	010	004	009	p	n	21.7738	a	abl	1	1.06502	2
1	57	C	022	1	0	A	170	067	n	0	p	009	011	010	p	n	23.1834	a	abl	1	4.80493	2
1	59	P	040	1	0	A	169	117	n	1	p	009	013	011	p	n	40.965	a	abl	0	1.13073	2
1	57	P	017	1	0	0	174	063	n	0	n	009	003	010	p	n	20.8086	a	abl	1	5	2
2	68	P	033	2	3	A	155	066	n	0	n	007	005	010	p	n	27.4714	a	abl	1	0.731006	2
1	66	C	034	2	3	B	168	071	p	1	n	010	006	010	p	n	25.1559	a	abl	1	0.501027	2
2	41	C	029	1	0	A	160	060	p	0	n	007	008	009	p	n	23.4375	a	abl	1	4.99932	2
1	69	C	027	3	0	C	164	051	n	0	p	015	041	016	p	n	18.9619	b	abl	0	1.08693	2
1	62	C	031	1	0	A	170	065	n	0	p	016	012	011	p	n	22.4913	a	abl	0	4.58042	2
1	63	C	010	1	0	0	174	098	n	0	p	009	013	010	p	n	32.3689	a	abl	1	0.870637	2
1	65	C	018	1	0	0	161	057	n	1	p	009	019	012	p	n	21.9899	a	abl	0	0.454483	2
1	77	C	025	2	3	A	169	074	n	0	p	013	008	010	p	n	25.9095	a	abl	1	0.722793	2
1	64	C	021	2	3	A	167	084	n	0	p	028	015	011	p	n	30.1194	a	abl	0	5	2
1	53	P	018	1	0	A	166	068	p	0	p	100	018	011	p	n	24.677	a	abl	0	4.76934	2
1	69	P	024	1	0	A	157	065	n	1	p	010	016	011	p	n	26.3702	a	abl	1	3.2115	2
2	63	C	020	1	0	0	157	048	n	0	p	006	012	011	p	n	19.4734	a	abl	1	0.646133	2
2	55	C	023	2	3	A	157	071	n	0	p	006	015	012	p	n	28.8044	a	abl	1	0.837782	2
1	36	C	017	2	3	A	162	060	n	0	p	008	029	011	p	n	22.8624	b	abl	1	5	2
1	62	P	026	2	3	A	171	049	n	0	p	005	020	012	p	n	16.7573	a	abl	0	4.63518	2
1	49	P	027	2	3	A	167	060	p	0	p	007	018	012	p	n	21.5139	a	abl	1	0.654346	2
1	72	C	051	3	3	B	159	075	n	1	p	011	008	010	p	n	29.6665	a	abl	0	3.86037	2
1	64	P	021	1	0	A	153	064	n	0	p	008	009	010	p	n	27.3399	b	abl	1	4.95003	2
1	64	C	027	1	0	D	170	099	n	1	p	008	012	010	p	n	34.2561	a	abl	1	0.780287	2
2	59	C	023	1	0	A	148	070	n	0	p	006	015	010	p	n	31.9576	a	abl	1	1.7796	2
2	68	P	030	1	0	A	unknown	unknown	n	0	n	008	013	010	p	n		a	abl	1	0.459959	2
1	56	P	019	1	0	0	163	069	n	1	p	016	010	023	p	n	25.9701	a	abl	0	2.48049	2
1	70	C	028	2	3	A	170	080	n	1	p	010	025	011	p	n	27.6817	a	abl	1	1.05955	2
1	69	P	023	2	3	B	165	082	n	0	p	011	008	011	p	n	30.1194	a	abl	1	3.31006	2
1	51	P	041	1	0	A	171	058	p	1	p	008	012	011	p	n	19.8352	a	abl	0	1.2293	2
1	43	C	027	1	0	A	169	069	n	1	p	011	018	012	p	n	24.1588	b	abl	0	1.39904	2
1	73	P	038	2	3	B	172	084	n	1	p	013	011	012	p	n	28.3937	a	abl	1	4.29295	2
1	47	C	015	1	0	C	184	095	n	0	p	008	051	015	p	n	28.06	b	abl	1	1.07324	2
1	53	P	017	1	0	0	164	066	p	0	p	013	013	011	p	n	24.539	a	abl	1	0.821355	2
1	65	P	992	1	0	0	162	074	n	0	p	009	006	009	p	n	28.1969	a	abl	1	0.900753	2
1	55	C	018	1	0	A	172	054	n	1	p	014	024	014	p	n	18.2531	b	abl	0	0.722793	2
1	63	P	022	2	3	A	151	061	n	0	p	009	009	010	p	n	26.7532	a	abl	0	1.14168	2
2	64	C	030	1	0	D	157	060	n	1	p	008	003	009	p	n	24.3418	a	abl	0	0.594114	2
1	53	C	024	1	0	unknown	185	083	n	0	p	009	009	012	p	n	24.2513	unknown	abl	1	0.676249	2
1	42	C	025	2	3	D	174	075	n	0	p	009	078	016	p	n	24.7721	c	abl	1	1.04038	2
1	78	C	018	1	0	0	154	046	n	0	p	016	014	010	p	n	19.3962	a	abl	1	0.884326	2
1	75	C	027	2	3	A	160	064	n	1	p	015	007	012	p	n	25	a	abl	1	1.10335	2
2	69	C	070	3	3	B	158	055	n	0	p	007	012	010	p	n	22.0317	b	abl	1	1.3744	2
1	87	C	017	1	0	0	149	050	n	0	p	010	011	011	p	n	22.5215	a	abl	1	1.21287	2
1	55	C	036	1	0	A	170	081	p	1	p	007	018	011	p	n	28.0277	a	abl	1	5	2
1	60	C	020	1	0	0	168	069	p	0	p	010	006	010	p	n	24.4473	a	abl	1	5	2
2	56	C	021	1	0	A	157	061	n	1	p	014	009	010	p	n	24.7475	a	abl	0	1.3744	2
1	71	C	013	1	0	0	166	069	n	0	p	013	010	025	p	n	25.0399	a	abl	1	1.04312	2
1	71	P	027	2	3	A	169	074	n	0	p	008	012	010	p	n	25.9095	a	abl	1	4.77481	2
1	70	P	020	1	0	0	159	058	n	0	p	010	011	011	p	n	22.9421	a	abl	0	1.41821	2
2	63	P	019	2	3	A	163	067	n	1	p	008	010	011	p	n	25.2174	a	abl	0	2.1191	2
1	50	P	025	1	0	C	174	096	p	1	n	010	009	009	p	n	31.7083	a	abl	1	0.928131	2
1	61	C	025	1	0	A	161	069	n	0	p	011	013	010	p	n	26.6193	a	abl	0	4.03285	2
1	69	C	019	1	0	0	162	078	n	1	n	011	026	014	p	n	29.7211	a	abl	1	1.11978	2
1	61	C	020	2	3	A	170	062	n	0	p	014	013	010	p	n	21.4533	a	abl	1	1.63176	2
2	82	P	020	1	0	A	152	061	n	1	p	028	010	010	p	n	26.4024	b	abl	0	0.317591	2
1	67	C	017	1	0	0	160	066	n	0	p	090	015	010	p	n	25.7812	a	abl	0	2.69678	2
2	72	P	019	2	3	A	153	053	n	0	p	010	006	009	p	n	22.6409	a	abl	1	5	2
1	65	C	023	2	3	A	166	066	n	0	p	014	014	011	p	n	23.9512	a	abl	1	1.00205	2
1	54	C	019	1	0	0	167	063	n	0	p	008	008	010	p	n	22.5896	a	abl	1	4.9692	2
1	80	C	030	2	3	A	168	065	n	1	p	009	010	010	p	n	23.03	a	abl	1	0.668036	2
1	92	C	017	1	0	C	161	057	n	0	p	012	008	011	p	n	21.9899	b	abl	0	0.659822	2
1	78	P	992	1	0	0	164	067	p	0	n	023	007	010	p	n	24.9108	a	abl	1	0.939083	2
2	61	P	041	1	0	A	154	082	n	0	n	007	004	010	p	n	34.5758	a	abl	0	1.59069	2
2	73	C	014	1	0	0	148	047	n	0	p	008	009	010	p	n	21.4573	a	abl	0	3.85763	2
1	77	P	014	1	0	0	166	053	n	0	p	013	011	011	p	n	19.2336	a	abl	1	0.996578	2
1	78	P	044	1	0	A	163	067	n	1	p	017	010	011	p	n	25.2174	a	abl	1	0.928131	2
2	64	P	018	1	0	0	161	076	n	0	p	008	013	010	p	n	29.3199	a	abl	1	3.25804	2
2	51	P	022	1	0	A	159	060	n	0	n	008	008	009	p	n	23.7332	a	abl	0	1.14168	2
1	63	P	021	2	3	A	163	072	n	0	p	009	004	010	p	n	27.0993	a	abl	1	0.810404	2
2	81	C	025	1	0	C	146	047	n	1	p	013	006	010	p	n	22.0492	a	abl	1	0.996578	2
1	50	C	022	1	0	A	176	070	n	1	p	009	020	010	p	n	22.5981	a	abl	1	0.706366	2
1	85	P	023	2	0	A	164	070	n	0	p	013	008	010	p	n	26.0262	a	abl	0	5	2
1	61	P	025	1	0	A	165	086	n	0	p	008	015	023	p	n	31.5886	a	abl	1	1.24025	2
2	59	P	040	2	3	A	154	062	n	0	n	098	010	010	p	n	26.1427	a	abl	0	1.28953	2
2	64	P	009	1	0	0	154	054	n	1	n	008	013	010	p	n	22.7694	a	abl	1	1.15811	2
1	66	C	032	2	3	A	166	082	n	0	p	008	007	010	p	n	29.7576	a	abl	1	0.80219	2
2	63	P	026	1	0	C	138	043	n	1	p	093	009	011	p	n	22.5793	b	abl	0	0.673511	2
2	58	P	025	1	0	A	155	066	n	1	p	005	005	010	p	n	27.4714	a	abl	0	2.423	2
1	64	C	020	2	3	A	168	078	n	0	p	009	010	009	p	n	27.6361	a	abl	1	1.1499	2
2	80	C	018	1	0	0	145	068	n	1	p	010	013	010	p	n	32.3424	a	abl	1	1.71116	2
1	59	P	017	1	0	0	170	074	n	0	n	012	012	010	p	n	25.6055	a	abl	1	5	2
1	68	P	015	1	0	0	165	067	n	0	p	013	013	011	p	n	24.6097	a	abl	0	2.7269	2
2	69	C	021	1	0	0	154	064	n	0	p	006	013	010	p	n	26.986	a	abl	1	0.651608	2
1	57	P	012	1	0	0	167	062	n	1	p	unknown	005	009	p	n	22.231	a	abl	1	0.95551	2
1	55	C	024	1	0	A	167	069	n	1	n	010	010	010	p	n	24.7409	a	abl	0	2.01232	2
2	72	C	037	1	0	A	155	061	n	0	p	013	016	010	p	n	25.3902	a	abl	1	1.1718	2
1	73	P	028	1	0	A	166	076	n	0	p	013	019	010	p	n	27.5802	a	abl	1	1.37988	2
2	77	C	034	1	0	A	149	059	n	0	p	008	004	010	p	n	26.5754	a	abl	1	0.971937	2
1	41	P	028	2	3	A	178	072	n	1	p	120	004	010	p	n	22.7244	a	abl	1	0.687201	2
1	66	P	020	1	0	0	165	063	n	0	p	013	009	010	p	n	23.1405	a	abl	1	0.944559	2
2	60	C	020	1	0	0	149	045	n	1	p	006	006	009	p	n	20.2694	a	abl	1	3.26899	2
2	72	C	036	1	0	A	153	064	n	0	n	008	006	010	p	n	27.3399	a	abl	1	5	2
1	46	C	042	1	0	A	169	073	n	0	p	010	019	012	p	n	25.5593	a	abl	1	0.583162	2
1	48	P	019	2	3	A	164	065	n	0	p	024	010	010	p	n	24.1672	a	abl	1	5	2
1	74	C	030	2	3	A	161	051	n	0	p	010	014	011	p	n	19.6752	a	abl	1	5	2
2	62	P	031	2	3	B	156	069	n	1	p	006	013	012	p	n	28.3531	a	abl	1	1.05133	2
1	82	C	094	3	3	B	164	060	n	1	p	014	018	013	p	n	22.3081	a	abl	0	1.21834	2
1	58	P	025	1	0	A	158	078	n	0	p	103	003	012	p	n	31.245	a	abl	0	5	2
2	75	C	027	1	0	A	159	061	n	0	p	007	009	010	p	n	24.1288	a	abl	1	5	2
1	80	C	022	1	0	A	164	084	n	1	p	009	010	010	p	n	31.2314	a	abl	1	5	2
1	53	C	025	1	0	A	160	063	n	0	p	129	007	010	p	n	24.6094	a	abl	0	3.89049	2
1	67	P	021	1	0	A	156	065	n	0	p	010	009	010	p	n	26.7094	a	abl	1	1.26489	2
2	59	P	022	1	0	A	149	067	n	0	n	008	009	009	p	n	30.1788	a	abl	1	0.657084	2
2	76	P	012	1	0	0	145	049	n	0	p	009	006	010	p	n	23.3056	a	abl	1	5	2
1	52	C	019	1	0	D	164	066	p	1	p	013	134	017	p	n	24.539	c	abl	1	1.17728	2
1	62	P	019	2	3	A	165	056	n	0	p	012	011	011	p	n	20.5693	a	abl	1	5	2
1	84	P	026	1	0	A	158	053	n	0	n	009	008	011	p	n	21.2306	a	abl	1	0.788501	2
1	62	C	017	1	0	0	171	066	n	1	p	014	014	009	p	n	22.571	a	abl	1	5	2
1	72	C	021	1	0	A	165	060	n	1	p	012	014	011	p	n	22.0386	a	abl	1	0.804928	2
2	63	C	045	1	0	A	150	063	n	1	p	006	011	010	p	n	28	a	abl	0	2.09172	2
1	59	C	020	1	0	0	173	080	n	0	p	012	009	011	p	n	26.7299	a	abl	1	0.70089	2
1	64	P	019	2	3	0	163	083	p	0	p	019	005	010	p	n	31.2394	a	abl	0	5	2
1	57	P	030	1	0	A	168	084	n	0	p	009	008	011	p	n	29.7619	a	abl	0	1.4538	2
1	71	P	014	1	0	0	164	078	n	0	n	012	006	009	p	n	29.0006	a	abl	1	0.747433	2
2	47	C	021	1	0	A	158	092	n	0	p	006	007	010	p	n	36.8531	a	abl	1	0.785763	2
2	83	C	016	1	0	0	142	042	n	0	p	006	006	010	p	n	20.8292	a	abl	1	2.52977	2
1	61	P	035	2	3	B	166	065	n	0	p	010	007	010	p	n	23.5883	a	abl	1	0.939083	2
2	82	P	021	1	0	A	153	040	n	0	n	009	005	011	p	n	17.0874	a	abl	1	0.881588	2
1	61	C	020	1	0	0	181	095	n	0	n	012	009	009	p	n	28.9979	a	abl	1	0.561259	2
1	60	C	014	1	0	0	170	066	n	1	n	011	009	009	p	n	22.8374	a	abl	1	1.15811	2
1	46	P	021	1	0	A	161	074	n	0	p	010	022	010	p	n	28.5483	a	abl	0	0.818617	2
1	73	P	029	1	0	A	158	061	n	0	n	008	009	010	p	n	24.4352	a	abl	1	0.77755	2
1	57	P	993	1	0	A	161	079	n	1	p	010	012	011	p	n	30.4772	a	abl	1	3.16769	2
1	69	C	034	1	0	A	164	061	n	0	p	012	026	011	p	n	22.68	a	abl	1	0.892539	2
2	81	P	020	1	0	0	150	050	n	0	p	007	009	011	p	n	22.2222	a	abl	0	0.985626	2
1	77	P	138	3	0	C	170	051	p	0	n	015	009	011	p	n	17.6471	a	abl	0	0.807666	2
1	45	P	018	1	0	0	180	089	n	1	p	007	025	011	p	n	27.4691	a	abl	1	1.013	2
1	57	P	025	1	0	A	177	077	n	0	p	012	011	011	p	n	24.5779	a	abl	1	1.00205	2
1	60	C	013	1	0	0	168	065	n	0	p	010	009	011	p	n	23.03	a	abl	1	3.18412	2
2	67	P	022	1	0	A	150	052	n	0	p	076	008	011	p	n	23.1111	b	abl	0	5	2
2	64	C	016	1	0	0	156	055	n	0	n	010	009	010	p	n	22.6003	a	abl	1	0.563997	2
2	52	C	016	1	0	0	155	064	n	0	p	007	008	010	p	n	26.6389	a	abl	1	1.32238	2
1	63	C	026	1	0	A	160	073	n	1	p	010	008	010	p	n	28.5156	a	abl	1	0.95551	2
1	83	P	026	1	0	C	167	068	n	0	n	010	007	009	p	n	24.3824	a	abl	1	1.15811	2
1	60	C	027	2	3	A	156	079	n	0	p	011	019	010	p	n	32.4622	a	abl	0	4.57769	2
1	55	P	023	1	0	A	168	094	n	0	p	009	023	014	p	n	33.305	b	abl	1	0.925394	2
1	62	P	020	2	3	A	169	068	n	0	p	008	011	010	p	n	23.8087	a	abl	1	3.14305	2
2	59	C	033	1	0	A	160	078	n	0	p	005	017	015	p	n	30.4687	b	abl	0	5	2
1	69	P	064	3	3	B	159	078	n	0	p	010	008	011	p	n	30.8532	a	abl	1	0.939083	2
1	61	C	027	2	3	A	163	052	n	0	p	010	013	011	p	n	19.5717	a	abl	1	3.06913	2
1	57	C	019	1	0	0	169	066	n	0	p	011	013	010	p	n	23.1084	a	abl	1	0.971937	2
1	74	C	026	1	0	C	164	062	n	0	p	108	007	009	p	n	23.0518	a	abl	0	0.887064	2
1	58	C	021	1	0	A	162	058	n	1	p	009	010	011	p	n	22.1003	a	abl	1	5	2
1	40	C	014	1	0	0	164	059	p	0	p	010	043	011	p	n	21.9363	a	abl	1	5	2
2	66	P	030	1	0	A	164	086	n	1	p	006	015	010	p	n	31.975	a	abl	1	5	2
1	51	P	015	1	0	A	168	071	n	0	p	008	022	013	p	n	25.1559	b	abl	1	0.862423	2
1	52	P	014	1	0	0	172	076	n	1	p	008	022	011	p	n	25.6896	a	abl	1	5	2
1	68	C	033	2	3	B	167	075	n	1	p	009	014	011	p	n	26.8923	a	abl	0	1.20192	2
2	71	C	023	2	3	A	147	081	n	0	p	009	018	013	p	n	37.4844	a	abl	1	0.731006	2
1	80	C	025	2	3	A	154	056	n	0	p	009	008	009	p	n	23.6128	a	abl	1	0.969199	2
1	66	P	041	1	0	A	167	064	n	1	p	029	005	011	p	n	22.9481	a	abl	0	0.670773	2
2	64	P	044	1	0	A	162	069	p	1	p	006	012	011	p	n	26.2917	b	abl	0	0.791239	2
1	72	P	027	2	3	B	167	047	n	1	p	016	006	010	p	n	16.8525	a	abl	0	4.13415	2
1	72	P	050	2	3	B	147	048	n	1	p	011	007	011	p	n	22.213	a	abl	1	1.2731	2
1	54	C	025	1	0	A	167	082	n	0	p	010	011	009	p	n	29.4023	a	abl	1	5	2
1	58	P	015	1	0	0	168	076	n	1	p	010	010	011	p	n	26.9274	a	abl	1	0.982888	2
1	51	P	030	2	3	A	169	068	n	0	n	009	008	010	p	n	23.8087	a	abl	1	0.996578	2
1	53	P	032	2	3	B	170	073	n	0	p	013	012	011	p	n	25.2595	a	abl	1	5	2
2	81	C	015	1	0	0	145	048	n	1	p	008	009	010	p	n	22.83	a	abl	1	0.720055	2
1	70	P	033	1	0	A	166	069	p	0	p	007	022	011	p	n	25.0399	a	abl	1	0.876112	2
2	61	C	044	1	0	A	154	054	n	0	p	005	013	010	p	n	22.7694	a	abl	1	0.750171	2
2	51	P	018	2	0	A	163	069	n	1	p	007	013	010	p	n	25.9701	a	abl	0	1.78508	2
1	59	C	014	1	0	0	unknown	090	n	0	p	007	012	011	p	n		a	abl	1	0.939083	2
1	75	C	019	1	0	0	148	064	n	0	p	009	012	010	p	n	29.2184	a	abl	1	0.72553	2
2	63	C	019	1	0	0	162	062	n	0	p	007	008	010	p	n	23.6244	a	abl	1	0.793977	2
2	52	P	991	1	0	0	160	075	n	0	p	007	007	011	p	n	29.2969	a	abl	0	5	2
2	65	C	024	1	0	A	148	067	n	0	p	009	020	010	p	n	30.588	b	abl	1	1.29774	2
2	79	P	018	1	0	0	161	060	n	1	p	012	013	010	p	n	23.1473	a	abl	1	0.919918	2
1	55	C	015	1	0	0	162	066	n	0	p	009	023	011	p	n	25.1486	a	abl	0	3.95893	2
1	48	P	017	1	0	A	170	068	n	0	p	008	049	016	p	n	23.5294	b	abl	0	1.71937	2
2	55	C	013	1	0	0	152	054	n	1	n	007	008	010	p	n	23.3726	a	abl	1	5	2
1	60	C	029	2	3	A	154	058	n	0	p	009	011	011	p	n	24.4561	a	abl	1	2.97057	2
1	50	P	051	1	0	B	166	062	n	0	p	027	019	011	p	n	22.4996	b	abl	0	0.971937	2
1	84	C	037	1	0	A	156	059	n	0	n	010	007	009	p	n	24.2439	a	abl	1	0.958248	2
1	43	P	018	1	0	0	163	070	n	1	p	009	026	012	p	n	26.3465	a	abl	1	0.796715	2
1	66	C	018	1	0	0	167	065	n	1	p	008	019	011	p	n	23.3067	a	abl	0	1.2512	2
1	84	C	024	1	0	A	154	059	n	1	p	012	006	009	p	n	24.8777	a	abl	0	4.16153	2
1	78	C	013	1	0	0	165	053	p	0	n	011	007	009	p	n	19.4674	a	abl	1	0.884326	2
1	63	P	015	1	0	0	170	072	n	1	p	010	012	011	p	n	24.9135	a	abl	1	5	2
1	37	C	036	1	0	A	173	087	n	0	n	010	007	010	p	n	29.0688	a	abl	1	5	2
1	47	C	030	1	0	A	172	113	n	0	p	010	040	012	p	n	38.1963	b	abl	0	0.91718	2
1	73	C	014	1	0	A	169	067	n	1	p	011	038	013	p	n	23.4586	b	abl	1	1.02122	2
1	58	C	013	1	0	0	177	074	n	0	p	008	008	010	p	n	23.6203	a	abl	1	4.90623	2
1	66	C	053	3	0	C	157	057	n	0	p	010	020	012	p	n	23.1247	a	abl	1	0.963723	2
1	40	P	035	1	0	A	171	087	n	0	p	008	010	010	p	n	29.7527	a	abl	1	0.804928	2
1	67	C	031	1	0	A	173	056	n	1	p	012	010	010	p	n	18.7109	a	abl	1	0.0793977	2
2	73	C	022	1	0	A	144	067	n	1	p	008	010	010	p	n	32.311	a	abl	1	0.862423	2
1	48	C	026	1	0	A	159	072	n	1	p	007	012	012	p	n	28.4799	b	abl	0	2.14648	2
1	74	C	020	1	0	0	159	067	n	1	p	012	007	010	p	n	26.5021	a	abl	1	0.21629	2
2	66	C	022	1	0	A	143	069	n	0	p	009	004	010	p	n	33.7425	a	abl	1	1.10609	2
2	62	C	012	1	0	0	160	073	n	0	p	007	014	014	p	n	28.5156	a	abl	0	2.51335	2
1	71	P	017	1	0	0	164	071	n	0	p	015	008	010	p	n	26.398	a	abl	1	3.08282	2
1	50	P	040	1	0	A	166	113	p	0	p	009	008	010	p	n	41.0074	a	abl	1	5	2
1	49	P	025	1	0	A	171	090	p	1	p	012	008	010	p	n	30.7787	a	abl	1	5	2
2	36	P	018	1	0	0	159	048	n	0	p	006	008	010	p	n	18.9866	a	abl	1	1.71116	2
1	68	C	025	1	0	A	175	082	n	0	p	006	010	010	p	n	26.7755	a	abl	1	5	2
1	62	P	014	1	0	A	168	075	p	0	p	012	022	011	p	n	26.5731	b	abl	0	1.50308	2
1	56	P	009	1	0	0	168	076	n	0	p	014	010	010	p	n	26.9274	a	abl	1	5	2
1	71	C	029	1	0	A	170	080	n	0	p	010	009	010	p	n	27.6817	a	abl	1	0.982888	2
2	40	C	023	1	0	A	154	071	n	0	p	007	012	011	p	n	29.9376	a	abl	1	1.32238	2
1	47	C	038	1	0	A	163	082	n	0	p	009	008	010	p	n	30.863	a	abl	1	3.35661	2
2	67	C	019	1	0	0	154	059	n	1	p	007	014	010	p	n	24.8777	a	abl	1	5	2
1	49	P	020	1	0	0	171	054	n	1	p	006	011	010	p	n	18.4672	a	abl	1	5	2
2	62	C	024	2	3	B	162	067	n	0	p	007	012	011	p	n	25.5296	a	abl	1	5	2
2	61	C	995	1	0	A	154	062	n	1	p	007	029	012	p	n	26.1427	a	abl	0	2.25599	2
1	55	P	017	1	0	0	160	074	n	0	p	010	008	009	p	n	28.9062	a	abl	1	0.747433	2
1	68	P	020	1	0	0	155	057	n	0	p	008	017	010	p	n	23.7253	a	abl	0	1.58522	2
2	77	C	035	1	0	A	151	052	n	0	p	012	010	010	p	n	22.806	a	abl	0	4.35592	2
1	59	P	023	1	0	A	174	055	p	0	p	010	008	010	p	n	18.1662	a	abl	1	3.49076	2
1	48	P	017	1	0	0	173	093	n	0	p	006	016	012	p	n	31.0735	a	abl	1	5	2
2	81	C	031	2	3	A	147	052	n	1	p	010	011	010	p	n	24.064	a	abl	1	0.971937	2
1	49	P	015	1	0	0	177	074	n	0	p	008	008	011	p	n	23.6203	a	abl	1	5	2
1	56	C	017	1	0	A	173	066	n	0	p	009	027	012	p	n	22.0522	b	abl	0	5	2
1	70	P	025	2	3	C	167	082	n	0	p	019	008	010	p	n	29.4023	a	abl	1	0.77755	2
2	77	P	992	1	0	0	155	069	n	1	p	014	009	013	p	n	28.7201	a	abl	1	5	2
1	70	C	020	2	3	A	168	069	n	0	p	008	014	010	p	n	24.4473	a	abl	1	5	2
1	51	C	048	1	0	A	171	087	n	0	p	008	013	012	p	n	29.7527	a	abl	0	2.5681	2
1	67	C	028	1	0	A	161	073	n	0	p	010	020	012	p	n	28.1625	a	abl	1	0.887064	2
1	44	C	020	1	0	0	168	073	n	1	n	008	009	010	p	n	25.8645	a	abl	1	4.82683	2
1	63	P	042	1	0	A	163	056	p	0	p	011	013	013	p	n	21.0772	b	abl	1	0.900753	2
1	58	C	016	1	0	0	168	071	n	0	n	013	006	011	p	n	25.1559	a	abl	1	0.900753	2
1	51	P	027	2	3	A	162	075	n	1	p	010	008	010	p	n	28.578	a	abl	0	2.37098	2
2	85	P	023	1	0	0	142	062	n	0	p	013	008	009	p	n	30.7479	a	abl	0	2.98973	2
1	53	C	031	2	3	B	171	072	n	0	p	010	005	009	p	n	24.623	a	abl	1	1.12526	2
2	50	C	026	2	3	A	157	083	n	0	p	009	026	012	p	n	33.6728	b	abl	1	0.796715	2
1	52	C	031	2	3	B	162	089	n	0	p	010	010	010	p	n	33.9125	a	abl	1	0.785763	2
1	44	C	022	1	0	A	165	078	n	0	p	008	026	012	p	n	28.6501	b	abl	1	5	2
1	79	C	020	1	0	0	162	062	n	1	p	008	010	011	p	n	23.6244	a	abl	1	3.12389	2
1	59	C	020	1	0	0	170	080	n	0	p	008	013	011	p	n	27.6817	a	abl	1	0.799452	2
1	64	P	017	1	0	0	172	059	n	0	p	010	013	010	p	n	19.9432	a	abl	1	0.969199	2
1	60	P	028	1	0	A	164	076	n	0	n	010	010	009	p	n	28.257	a	abl	1	4.89254	2
1	74	P	036	1	0	A	161	053	n	0	p	007	012	010	p	n	20.4467	a	abl	0	2.53525	2
2	34	P	019	1	0	0	155	065	n	0	n	005	014	009	p	n	27.0552	a	abl	1	0.925394	2
1	61	P	024	1	0	A	172	111	n	0	p	009	015	011	p	n	37.5203	a	abl	1	0.884326	2
1	60	C	020	1	0	0	166	081	n	0	p	012	007	010	p	n	29.3947	a	abl	1	1.07598	2
1	60	C	020	1	0	0	180	076	n	0	p	010	015	010	p	n	23.4568	a	abl	1	5	2
1	48	C	021	1	0	A	172	070	p	1	p	010	006	010	p	n	23.6614	a	abl	1	0.867899	2
1	75	P	028	1	0	A	168	068	n	1	p	009	027	010	p	n	24.093	a	abl	1	0.991102	2
2	62	C	039	1	0	A	157	061	n	1	p	008	014	011	p	n	24.7475	b	abl	1	0.974675	2
1	41	P	022	2	3	A	167	065	n	1	p	100	008	009	p	n	23.3067	a	abl	0	0.66256	2
1	56	P	038	2	3	A	174	081	n	0	p	009	005	010	p	n	26.7539	a	abl	0	2.23682	2
1	57	C	021	2	3	A	168	073	n	0	p	009	037	011	p	n	25.8645	b	abl	1	1.12252	2
1	61	C	020	1	0	0	171	070	n	1	p	008	010	013	p	n	23.939	a	abl	1	5	2
1	31	C	028	1	0	0	175	070	n	1	p	008	015	012	p	n	22.8571	a	abl	1	0.922656	2
1	35	P	028	1	0	A	171	063	p	0	p	008	008	010	p	n	21.5451	a	abl	0	2.46407	2
1	63	C	018	2	3	A	173	103	n	0	n	010	019	010	p	n	34.4148	a	abl	1	5	2
1	65	C	019	2	3	A	155	060	p	0	p	011	009	009	p	n	24.974	a	abl	0	5	2
2	51	P	028	2	3	A	154	050	n	0	n	008	009	010	p	n	21.0828	a	abl	1	4.96646	2
1	61	P	020	1	0	0	160	072	p	0	p	008	012	011	p	n	28.125	a	abl	1	5	2
1	49	P	022	1	0	A	165	055	p	0	p	010	008	011	p	n	20.202	a	abl	0	3.94251	2
1	70	P	025	2	3	A	161	054	n	0	p	008	020	011	p	n	20.8325	a	abl	1	0.881588	2
1	55	C	023	2	3	A	170	069	n	0	p	008	009	011	p	n	23.8754	a	abl	1	0.780287	2
1	57	C	020	1	0	0	165	058	n	0	p	008	013	011	p	n	21.3039	a	abl	1	5	2
1	52	C	038	1	0	A	170	079	n	0	p	007	017	010	p	n	27.3356	a	abl	1	5	2
1	55	P	031	1	0	A	161	094	n	1	p	007	011	012	p	n	36.264	a	abl	0	2.19849	2
1	51	P	029	1	0	A	168	072	n	1	p	010	014	011	p	n	25.5102	a	abl	1	1.36893	2
2	77	P	028	1	0	A	152	065	n	1	n	008	013	010	p	n	28.1337	a	abl	1	1.99863	2
1	49	C	042	2	3	C	165	063	p	0	p	010	033	011	p	n	23.1405	b	abl	0	0.320329	2
1	76	C	013	1	0	A	168	059	n	1	p	009	009	012	p	n	20.9042	b	abl	1	1.54415	2
1	51	C	010	1	0	0	172	073	n	1	n	011	008	010	p	n	24.6755	a	abl	1	3.32923	2
1	66	P	027	1	0	A	160	060	n	0	p	018	011	010	p	n	23.4375	a	abl	1	1.03765	2
2	73	C	016	2	3	A	141	037	n	1	p	006	013	012	p	n	18.6107	b	abl	1	3.35661	2
1	67	C	016	1	0	0	159	058	n	1	unknwon	008	014	010	p	n	22.9421	a	abl	0	2.20397	2
1	50	P	023	2	3	A	172	080	n	1	p	008	033	013	p	n	27.0416	b	abl	1	3.37029	2
1	50	C	025	1	0	A	168	069	n	0	p	007	017	014	p	n	24.4473	b	abl	1	0.793977	2
2	53	C	021	1	0	A	151	088	n	0	p	006	009	012	p	n	38.5948	a	abl	1	0.87885	2
1	64	C	027	1	0	A	164	057	n	0	n	011	006	010	p	n	21.1927	a	abl	1	1.09788	2
1	46	C	029	2	3	A	173	104	n	1	p	007	034	010	p	n	34.7489	a	abl	0	1.22656	2
1	67	P	027	1	0	A	154	068	n	0	p	012	005	010	p	n	28.6726	a	abl	1	0.963723	2
1	54	C	030	2	3	A	172	076	n	1	n	012	007	009	p	n	25.6896	a	abl	1	0.689938	2
1	57	P	031	1	0	A	169	066	n	1	p	010	012	013	p	n	23.1084	a	abl	1	1.05681	2
1	56	P	009	1	0	0	165	067	n	1	p	011	011	010	p	n	24.6097	a	abl	1	0.659822	2
1	66	P	043	1	0	A	159	080	n	0	p	034	009	010	p	n	31.6443	a	abl	1	0.933607	2
2	53	C	025	2	3	A	154	052	n	0	p	006	014	011	p	n	21.9261	a	abl	1	0.898015	2
2	59	C	030	1	0	A	167	086	n	1	p	009	019	011	p	n	30.8365	a	abl	1	0.851472	2
1	67	P	016	1	0	0	165	064	n	1	p	010	010	011	p	n	23.5078	a	abl	1	0.854209	2
2	62	C	017	1	0	0	153	072	n	1	p	007	006	010	p	n	30.7574	a	abl	1	1.13347	2
1	56	P	026	1	0	A	178	079	n	0	n	009	006	010	p	n	24.9337	a	abl	1	1.04586	2
1	58	C	031	2	3	B	172	086	n	1	p	018	011	010	p	n	29.0698	a	abl	1	1.11704	2
1	48	P	027	1	0	A	166	073	n	0	p	009	006	010	p	n	26.4915	a	abl	1	1.05407	2
1	69	C	024	1	0	A	158	060	p	0	p	010	007	010	p	n	24.0346	a	abl	1	0.91718	2
1	62	C	042	1	0	A	163	080	p	0	p	009	010	012	p	n	30.1103	a	abl	1	1.10883	2
1	61	C	028	3	3	C	174	067	n	0	p	009	007	010	p	n	22.1297	a	abl	1	0.985626	2
1	54	P	017	2	3	A	168	072	n	0	n	009	013	011	p	n	25.5102	a	abl	1	0.210815	2
1	64	P	033	1	0	A	162	073	n	0	p	008	009	012	p	n	27.8159	a	abl	1	1.17454	2
1	51	C	054	3	3	B	173	057	n	0	p	010	008	011	p	n	19.0451	a	abl	1	1.05955	2
1	60	C	023	2	3	A	168	059	n	0	p	012	030	011	p	n	20.9042	a	abl	1	0.843258	2
1	63	C	024	1	0	A	164	067	n	1	p	006	014	011	p	n	24.9108	a	abl	1	0.796715	2
1	67	C	030	2	3	A	165	079	n	0	p	026	007	010	p	n	29.0174	a	abl	1	0.969199	2
2	70	C	021	1	0	0	157	086	n	0	p	007	006	010	p	n	34.8899	a	abl	1	0.766598	2
1	63	C	034	2	3	B	162	062	p	0	p	008	013	011	p	n	23.6244	b	abl	1	0.616016	2
1	48	P	031	1	0	A	172	072	n	1	p	011	011	010	p	n	24.3375	a	abl	1	0.405202	2
1	80	C	021	1	0	0	167	076	n	0	p	011	015	015	p	n	27.2509	a	abl	0	1.27584	2
1	57	C	024	2	3	A	168	081	n	0	p	009	021	012	p	n	28.699	b	abl	1	1.03491	2
1	82	C	051	3	0	D	155	056	n	1	p	017	082	013	p	n	23.3091	c	bsc	0	0.188912	2
1	96	C	057	3	0	D	167	055	p	0	p	016	090	011	p	n	19.721	b	bsc	0	0.533881	2
2	88	C	100	4	3	D	148	041	n	1	p	007	012	012	p	n	18.718	b	bsc	0	0.0684463	2
1	80	C	036	2	3	D	156	048	n	0	p	016	018	014	p	n	19.7239	b	bsc	0	0.295688	2
1	53	C	120	3	0	D	164	072	n	1	p	013	263	036	p	n	26.7698	c	bsc	0	0.0520192	2
1	62	C	039	4	3	C	169	087	p	0	p	106	210	011	p	n	30.4611	b	bsc	1	0.104038	2
1	60	C	059	3	3	B	164	072	p	1	p	009	012	011	p	n	26.7698	b	bsc	0	1.45106	2
1	54	P	180	4	3	C	161	056	n	1	p	055	041	014	p	n	21.6041	a	bsc	0	0.0958248	2
1	62	P	067	3	0	D	169	057	p	1	p	049	123	020	p	n	19.9573	c	bsc	0	0.391513	2
1	40	P	070	3	3	D	173	111	n	0	p	074	315	017	p	n	37.0878	c	bsc	0	0.276523	2
1	59	C	236	3	3	B	174	095	n	1	n	008	116	011	p	n	31.378	b	bsc	0	0.0657084	2
1	41	C	180	3	3	D	160	065	n	1	p	079	244	unknown	p	n	25.3906	c	bsc	0	0.0958248	2
1	75	C	138	3	3	D	168	055	n	1	n	017	047	014	p	n	19.487	c	bsc	0	0.0136893	2
1	46	P	143	3	3	D	177	076	p	0	p	065	074	022	p	n	24.2587	c	bsc	0	0.29295	2
1	64	P	260	3	3	D	162	080	n	0	p	032	105	011	p	n	30.4832	c	bsc	1	0.0793977	2
1	71	C	138	3	3	D	unknown	unknown	n	1	n	008	072	016	p	n		c	bsc	0	0.117728	2
1	46	C	026	2	3	D	174	090	n	1	p	007	016	011	p	n	29.7265	c	bsc	0	2.60643	2
1	62	C	108	3	3	C	170	068	n	1	p	041	147	011	p	n	23.5294	b	bsc	0	0.186174	2
2	67	C	040	2	3	D	152	056	n	0	p	014	030	014	p	n	24.2382	c	bsc	0	0.640657	2
1	65	C	120	4	3	D	170	056	n	1	p	076	218	014	p	n	19.3772	c	bsc	0	0.136893	2
1	64	P	104	3	3	C	164	049	n	1	p	110	082	017	p	n	18.2183	b	bsc	0	0.438056	2
1	62	P	110	3	3	C	169	051	n	1	p	005	024	014	p	n	17.8565	b	bsc	0	0.314853	2
2	61	C	118	3	0	D	unknown	063	n	1	p	042	264	022	p	n		c	bsc	0	0.131417	2
1	41	C	220	4	3	D	180	071	n	1	p	056	090	012	p	n	21.9136	b	bsc	1	0.054757	2
2	79	C	054	4	3	C	150	050	n	1	p	006	011	010	p	n	22.2222	b	bsc	0	0.76386	2
1	60	P	068	3	3	D	172	092	n	1	p	019	079	017	p	n	31.0979	b	bsc	0	0.391513	2
2	51	P	108	3	3	C	151	061	p	1	p	006	008	011	p	n	26.7532	a	bsc	1	0.202601	2
2	64	C	110	4	3	D	160	055	n	1	p	022	288	030	p	n	21.4844	c	bsc	0	0.0383299	2
1	53	P	200	4	3	C	177	061	n	1	n	013	041	010	p	n	19.4708	b	bsc	0	0.235455	2
1	71	C	053	4	0	D	162	063	n	1	p	076	226	013	p	n	24.0055	c	bsc	0	0.0985626	2
1	71	C	070	3	3	D	166	051	n	0	p	008	022	012	p	n	18.5078	b	bsc	0	0.709103	2
1	60	C	161	3	3	C	unknown	056	n	0	p	046	013	010	p	n		b	bsc	0	0.290212	2
2	80	C	135	3	3	D	160	056	n	1	p	010	007	012	p	n	21.875	a	bsc	0	0.251882	2
1	73	C	120	3	3	D	163	056	n	1	p	026	018	012	p	n	21.0772	c	bsc	0	0.175222	2
1	57	C	064	4	3	D	171	062	n	1	p	021	072	013	p	n	21.2031	c	bsc	0	0.287474	2
1	67	C	024	3	0	D	160	071	n	0	p	007	026	016	p	n	27.7344	c	bsc	1	0.128679	2
1	58	C	081	4	3	D	164	082	n	1	p	027	262	023	p	n	30.4878	c	bsc	0	0.0930869	2
1	39	C	230	3	0	C	178	085	p	1	n	013	066	013	p	n	26.8274	b	bsc	0	0.0930869	2
1	67	P	045	4	0	C	154	066	n	0	p	054	028	012	p	n	27.8293	a	bsc	0	0.281999	2
1	54	C	180	4	0	C	164	066	n	1	p	052	030	012	p	n	24.539	b	bsc	0	0.1013	2
1	68	P	151	4	3	D	165	058	p	1	n	053	180	010	p	n	21.3039	c	bsc	0	0.0246407	2
1	73	P	090	4	3	C	166	056	n	1	p	010	014	011	p	n	20.3223	b	bsc	0	0.260096	2
1	60	C	210	4	3	D	164	070	n	1	p	096	124	011	p	n	26.0262	c	bsc	0	0.11499	2
1	73	P	120	3	3	C	150	045	n	1	p	010	009	011	p	n	20	b	bsc	0	1.24572	2
1	63	C	014	2	3	D	167	066	n	0	p	023	315	024	p	n	23.6652	c	bsc	0	0.410678	2
1	69	C	036	3	0	C	165	078	p	1	p	030	430	029	p	n	28.6501	b	bsc	0	0.15332	2
1	65	C	106	4	3	C	155	067	n	1	p	014	005	000	p	n	27.8876	b	bsc	0	0.117728	2
1	80	C	041	2	3	C	156	060	n	1	p	040	021	012	p	n	24.6548	a	bsc	0	0.76386	2
1	64	C	063	4	3	C	172	062	n	1	p	004	011	011	p	n	20.9573	a	bsc	0	0.227242	2
1	52	C	079	4	3	D	173	065	n	1	p	018	097	012	p	n	21.7181	c	bsc	0	0.147844	2
2	61	C	027	3	0	D	148	055	n	0	p	017	049	048	p	n	25.1096	c	bsc	0	0.490075	2
1	64	C	130	3	0	C	170	063	n	1	p	016	010	010	p	n	21.7993	unknown	bsc	0	0.112252	2
1	49	P	102	4	3	D	167	067	n	1	n	011	168	011	p	n	24.0238	b	bsc	0	0.273785	2
1	63	C	110	3	3	C	168	067	n	1	p	022	040	011	p	n	23.7387	b	bsc	0	0.284736	2
2	87	C	110	3	3	D	150	042	n	0	n	004	014	012	p	n	18.6667	a	bsc	0	0.268309	2
2	67	P	066	3	3	C	153	072	n	1	p	031	308	024	p	n	30.7574	c	bsc	0	0.895277	2
1	53	C	120	4	3	C	182	108	n	1	p	007	070	014	p	n	32.6048	b	bsc	0	0.514716	2
2	84	C	150	3	0	D	unknown	039	n	1	p	007	006	010	p	n		b	bsc	0	0.208077	2
1	60	P	032	4	3	D	174	081	n	1	p	008	103	019	p	n	26.7539	c	bsc	0	0.0903491	2
1	81	C	160	3	3	C	160	044	n	1	p	007	041	010	p	n	17.1875	b	bsc	0	0.257358	2
1	56	C	090	3	3	D	170	074	n	1	p	020	185	016	p	n	25.6055	c	bsc	0	0.0958248	2
2	74	P	078	3	3	D	155	046	n	0	p	007	404	013	p	n	19.1467	c	bsc	0	0.0821355	2
1	76	C	067	4	3	C	168	076	n	1	p	069	072	016	p	n	26.9274	unknown	bsc	0	0.11499	2
1	59	C	085	3	3	C	163	044	n	1	p	028	018	016	p	n	16.5607	b	bsc	0	0.380561	2
1	53	C	158	4	3	D	unknown	unknown	n	0	p	070	212	016	p	n		c	bsc	0	0.205339	2
1	74	C	086	3	3	C	161	079	n	1	p	011	089	017	p	n	30.4772	b	bsc	0	0.180698	2
2	51	P	150	3	3	C	152	069	n	1	p	006	023	012	p	n	29.865	b	bsc	0	0.172485	2
1	52	C	121	4	3	D	172	064	n	1	p	009	179	011	p	n	21.6333	c	bsc	0	0.131417	2
1	67	P	043	4	0	D	158	064	n	1	n	069	250	012	p	n	25.6369	c	bsc	0	0.073922	2
1	49	C	074	4	3	C	167	061	n	1	p	035	035	013	p	n	21.8724	b	bsc	0	0.120465	2
1	48	C	111	3	3	D	165	054	p	1	p	011	155	018	p	n	19.8347	c	bsc	0	0.125941	2
1	42	C	091	3	3	C	unknown	unknown	n	1	p	007	017	011	p	n		unknown	bsc	0	0.251882	2
1	47	C	160	3	3	D	169	065	n	1	p	033	013	012	p	n	22.7583	b	bsc	0	0.0793977	2
2	63	C	019	2	3	D	149	048	n	1	p	006	040	016	p	n	21.6206	c	bsc	1	5	2
1	71	P	060	3	0	C	152	055	n	0	p	020	029	010	p	n	23.8054	b	bsc	0	1.64271	2
1	59	P	068	3	3	D	171	077	p	1	p	007	050	015	p	n	26.3329	b	bsc	0	0.295688	2
1	50	C	051	4	3	D	162	056	n	1	p	006	181	012	p	n	21.3382	c	bsc	0	0.073922	2
1	68	C	170	3	0	D	166	061	p	1	p	019	247	021	p	n	22.1367	c	bsc	0	0.183436	2
1	54	P	031	2	3	D	160	068	n	1	p	030	018	015	p	n	26.5625	c	bsc	1	0.284736	2
1	67	C	120	4	3	D	172	087	p	1	p	006	136	015	p	n	29.4078	c	bsc	0	0.0684463	2
1	66	C	130	3	3	C	171	059	p	1	p	049	040	014	p	n	20.1771	b	bsc	0	0.257358	2
1	41	C	120	3	3	D	167	068	n	1	p	014	257	012	p	n	24.3824	c	bsc	0	0.158795	2
1	60	C	048	2	3	D	168	087	n	0	p	008	067	013	p	n	30.8248	c	bsc	0	0.944559	2
1	69	C	118	3	0	C	165	067	n	1	p	025	192	016	p	n	24.6097	a	bsc	1	0.167009	2
1	52	P	110	3	3	C	167	060	p	1	n	010	014	009	p	n	21.5139	a	chemo	0	1.36619	2
1	36	C	042	3	3	C	176	050	p	1	p	011	015	010	p	n	16.1415	b	chemo	0	0.577687	2
1	48	P	161	4	3	C	175	074	n	1	p	009	010	011	p	n	24.1633	a	chemo	0	0.339493	2
1	56	C	120	3	0	C	183	101	n	1	p	013	012	012	p	n	30.1592	b	chemo	0	0.235455	2
1	63	C	066	4	3	C	160	046	n	1	p	010	020	012	p	n	17.9687	b	chemo	0	0.416153	2
1	51	P	180	3	3	C	170	077	p	1	p	008	028	011	p	n	26.6436	a	chemo	0	0.202601	2
1	56	C	062	4	3	C	161	058	p	1	p	008	018	014	p	n	22.3757	b	chemo	0	0.377823	2
1	36	C	130	4	3	D	173	064	n	1	p	020	061	015	p	n	21.3839	c	chemo	0	0.188912	2
2	49	P	141	4	3	C	167	057	p	1	n	004	007	011	p	n	20.4382	a	chemo	0	0.1013	2
1	73	P	084	3	3	C	169	069	n	1	n	021	028	011	p	n	24.1588	a	chemo	0	0.334018	2
2	57	C	120	4	0	C	159	050	n	1	p	006	020	015	p	n	19.7777	b	chemo	0	0.186174	2
1	57	P	087	4	0	C	167	082	n	1	n	014	005	010	p	n	29.4023	a	chemo	0	0.714579	2
1	65	P	105	3	3	C	164	081	n	1	p	010	011	010	p	n	30.116	a	chemo	1	1.50308	2
1	44	C	100	3	3	C	165	062	p	1	p	007	010	010	p	n	22.7732	a	chemo	0	1.10609	2
1	54	P	114	4	0	C	174	082	p	0	p	015	010	010	p	n	27.0842	a	chemo	0	0.334018	2
1	35	C	100	4	3	C	176	077	n	1	p	010	029	012	p	n	24.858	a	chemo	0	0.188912	2
1	70	P	180	4	3	C	162	050	n	1	n	011	011	010	p	n	19.052	a	chemo	0	0.251882	2
1	67	P	043	4	3	C	159	074	n	0	n	012	007	011	p	n	29.271	a	chemo	0	0.391513	2
1	42	P	090	4	3	C	177	077	n	1	p	011	021	011	p	n	24.5779	b	chemo	0	0.221766	2
1	65	C	122	3	3	C	165	061	n	0	p	009	006	010	p	n	22.4059	a	chemo	0	2.53799	2
1	64	C	067	3	3	C	155	065	n	1	p	008	036	011	p	n	27.0552	b	chemo	0	0.320329	2
1	38	C	190	3	3	C	171	058	n	1	p	007	014	011	p	n	19.8352	b	chemo	0	0.533881	2
1	44	C	161	3	0	C	174	075	n	1	p	010	021	011	p	n	24.7721	a	chemo	0	0.588638	2
1	42	C	130	3	3	C	173	067	p	1	p	008	016	013	p	n	22.3863	a	chemo	0	4.98015	2
1	52	C	130	3	3	C	185	065	n	1	n	010	020	010	p	n	18.992	a	chemo	0	4.50376	2
1	25	P	190	4	3	C	167	063	n	1	n	005	009	011	p	n	22.5896	a	chemo	0	0.479124	2
1	58	C	146	3	3	C	162	059	p	1	p	010	017	010	p	n	22.4813	a	chemo	0	0.837782	2
1	32	C	140	3	3	C	174	069	n	1	p	008	013	012	p	n	22.7903	a	chemo	0	0.451745	2
1	41	P	093	3	0	C	170	079	p	1	p	008	007	011	p	n	27.3356	a	chemo	0	0.188912	2
1	47	C	250	3	3	C	178	064	n	1	p	010	023	012	p	n	20.1995	a	chemo	0	0.44627	2
1	57	C	222	3	0	C	160	054	n	1	n	010	014	012	p	n	21.0937	b	chemo	0	0.251882	2
1	61	C	120	3	3	C	164	051	n	1	p	011	021	012	p	n	18.9619	a	chemo	0	0.70089	2
1	39	P	107	3	3	C	165	092	n	0	p	008	010	011	p	n	33.7925	a	chemo	0	0.410678	2
1	69	C	068	3	3	C	164	059	n	1	p	006	006	010	p	n	21.9363	a	chemo	0	0.73922	2
1	68	C	160	4	3	C	168	054	n	1	p	010	035	011	p	n	19.1327	b	chemo	0	0.167009	2
1	63	P	017	1	0	0	158	064	n	0	n	007	008	009	p	n	25.6369	a	resection	1	5	2
1	77	P	010	2	0	A	167	067	n	0	p	010	009	010	p	n	24.0238	a	resection	1	5	2
1	49	P	014	1	0	0	176	074	n	1	n	011	009	010	p	n	23.8895	a	resection	1	5	2
1	58	P	020	1	0	0	163	062	n	0	n	010	009	009	p	n	23.3355	a	resection	1	0.676249	2
2	56	P	035	2	0	C	162	053	n	1	p	009	010	010	p	n	20.1951	a	resection	0	1.11431	2
1	71	P	037	1	0	A	173	085	n	0	n	014	042	010	p	n	28.4005	a	resection	1	1.00479	2
1	60	P	027	1	0	A	170	047	n	1	p	011	007	010	p	n	16.263	a	resection	1	5	2
1	42	P	032	1	0	A	165	070	p	1	n	011	012	010	p	n	25.7117	a	resection	1	4.91444	2
1	51	P	042	1	0	A	162	073	n	0	n	009	014	011	p	n	27.8159	a	resection	1	0.594114	2
2	59	P	026	1	0	A	152	055	n	0	p	007	010	011	p	n	23.8054	a	resection	1	0.898015	2
1	49	P	012	1	0	0	168	054	n	0	n	009	011	010	p	n	19.1327	a	resection	1	1.23751	2
1	65	P	020	1	0	0	169	081	p	0	n	011	005	009	p	n	28.3604	a	resection	1	0.829569	2
2	76	P	019	1	0	0	152	041	n	1	p	009	002	009	p	n	17.7458	a	resection	1	0.906229	2
1	72	P	030	1	0	A	174	076	n	0	p	012	008	010	p	n	25.1024	a	resection	1	0.632444	2
1	57	P	025	1	0	A	175	092	n	1	p	010	012	009	p	n	30.0408	a	resection	1	1.31417	2
1	63	P	012	1	0	A	165	082	n	0	n	011	008	010	p	n	30.1194	a	resection	1	3.55921	2
1	61	P	026	1	0	A	161	061	n	0	n	010	010	009	p	n	23.533	a	resection	1	3.27447	2
1	68	P	025	1	0	A	169	094	n	0	n	011	006	009	p	n	32.912	a	resection	1	0.791239	2
1	81	P	012	1	0	0	174	065	n	0	n	010	009	009	p	n	21.4692	a	resection	1	0.750171	2
1	66	P	022	1	0	0	176	079	n	1	p	011	016	010	p	n	25.5036	a	resection	1	0.799452	2
1	65	P	158	3	3	B	173	076	n	0	n	013	009	010	p	n	25.3934	a	resection	0	2.02053	2
2	54	P	020	1	0	A	148	046	n	1	n	005	008	009	p	n	21.0007	a	resection	0	3.75907	2
1	57	P	020	1	0	0	165	071	n	0	n	011	010	010	p	n	26.079	a	resection	1	1.03217	2
2	60	P	014	1	0	0	166	070	n	0	n	009	010	010	p	n	25.4028	a	resection	1	4.846	2
1	49	P	018	1	0	0	165	059	n	1	p	012	015	010	p	n	21.6713	a	resection	1	0.580424	2
1	75	P	048	1	0	A	158	063	n	0	n	018	004	010	p	n	25.2363	a	resection	1	0.648871	2
1	59	P	030	2	3	A	169	081	n	1	p	010	007	010	p	n	28.3604	a	resection	1	5	2
2	65	P	045	1	0	A	151	065	n	1	n	007	011	010	p	n	28.5075	a	resection	1	0.785763	2
1	61	P	024	1	0	0	167	092	n	0	p	008	007	009	p	n	32.9879	a	resection	1	0.695414	2
1	37	P	053	1	0	A	171	067	n	1	p	009	011	010	p	n	22.913	a	resection	1	5	2
1	54	P	070	3	0	C	185	070	n	0	p	012	009	011	p	n	20.4529	a	resection	0	0.386037	2
1	63	P	025	1	0	A	168	071	n	0	n	011	017	010	p	n	25.1559	a	resection	1	0.616016	2
2	64	P	075	1	0	B	157	048	n	0	n	006	010	009	p	n	19.4734	a	resection	1	0.936345	2
2	54	P	028	1	0	A	161	063	n	0	p	005	011	011	p	n	24.3046	a	resection	1	0.950034	2
1	77	P	010	1	0	A	166	061	n	0	n	010	012	010	p	n	22.1367	a	resection	1	1.00205	2
1	51	P	131	3	3	B	160	049	n	1	n	008	006	010	p	n	19.1406	a	resection	1	0.698152	2
1	32	P	022	1	0	A	162	047	n	0	p	009	010	011	p	n	17.9089	a	resection	1	5	2
1	63	P	032	1	0	A	161	059	n	1	n	009	009	010	p	n	22.7615	a	resection	1	5	2
1	61	P	022	1	0	A	169	085	n	1	p	009	009	011	p	n	29.7609	a	resection	1	5	2
1	54	P	015	1	0	0	164	077	n	0	n	010	010	009	p	n	28.6288	a	resection	1	5	2
1	64	P	091	1	0	B	163	064	n	0	p	008	006	009	p	n	24.0882	a	resection	1	1.01574	2
1	55	P	123	1	0	B	170	060	n	1	p	010	009	010	p	n	20.7612	a	resection	0	0.536619	2
1	57	P	028	1	0	A	168	068	n	0	n	008	005	010	p	n	24.093	a	resection	1	0.933607	2
2	67	P	029	2	3	A	167	073	n	0	p	009	015	010	p	n	26.1752	a	resection	0	4.84873	2
2	59	P	016	2	3	A	148	063	n	0	p	009	008	009	p	n	28.7619	a	resection	1	5	2
1	66	P	035	9	0	unknown	155	051	n	0	p	012	009	010	p	n	21.2279	a	resection	1	2.987	2
1	67	P	029	1	0	A	162	062	n	0	p	095	006	010	p	n	23.6244	a	resection	1	0.977413	2
1	42	P	084	3	3	B	167	079	p	1	n	009	048	010	p	n	28.3266	a	resection	0	0.974675	2
1	46	P	026	1	0	A	177	116	n	0	p	010	006	009	p	n	37.0264	a	resection	1	0.791239	2
1	57	P	023	2	3	B	170	073	p	1	p	010	012	010	p	n	25.2595	a	resection	1	4.64339	2
1	53	P	068	3	3	C	161	061	n	1	p	009	005	010	p	n	23.533	a	resection	1	5	2
1	65	P	025	1	0	A	159	055	n	1	p	009	015	010	p	n	21.7555	a	resection	1	0.728268	2
1	37	P	058	1	0	B	169	054	n	0	n	009	007	010	p	n	18.9069	a	resection	1	1.05133	2
1	49	P	032	2	3	B	167	070	n	1	p	012	013	010	p	n	25.0995	a	resection	1	5	2
2	70	P	061	3	0	B	147	048	n	1	n	008	013	010	p	n	22.213	a	resection	0	3.03354	2
1	70	P	055	1	0	B	167	066	n	0	p	070	010	010	p	n	23.6652	a	resection	1	3.79466	2
1	56	P	020	2	3	A	171	093	n	1	p	008	013	010	p	n	31.8047	a	resection	1	0.709103	2
1	45	P	103	1	0	B	173	061	p	1	n	009	008	010	p	n	20.3816	a	resection	1	4.69541	2
1	63	P	032	3	3	B	160	070	n	0	n	010	010	010	p	n	27.3437	a	resection	1	4.91718	2
2	54	P	018	1	0	0	157	055	n	1	n	007	005	010	p	n	22.3133	a	resection	1	0.99384	2
2	40	C	020	1	0	0	165	055	n	1	n	005	007	010	p	n	20.202	a	resection	1	1.2512	2
1	57	P	180	1	0	B	160	074	n	1	n	151	004	010	p	n	28.9062	a	resection	1	1.77687	2
1	68	P	063	1	0	B	167	073	n	0	n	007	009	010	p	n	26.1752	a	resection	1	0.865161	2
1	61	P	025	1	0	A	183	069	n	0	n	012	014	010	p	n	20.6038	a	resection	1	1.01574	2
1	56	P	018	1	0	0	168	065	n	1	n	011	006	009	p	n	23.03	a	resection	1	0.648871	2
1	56	P	025	1	0	A	168	077	n	0	p	010	015	009	p	n	27.2817	a	resection	1	0.76386	2
2	56	P	014	1	0	0	160	056	n	0	n	005	010	010	p	n	21.875	a	resection	1	1.03217	2
1	71	P	045	3	0	A	162	065	n	1	p	011	024	010	p	n	24.7676	b	resection	1	1.01848	2
1	66	P	084	3	0	C	169	069	n	1	p	011	010	010	p	n	24.1588	a	resection	0	0.490075	2
1	63	P	015	1	0	0	160	072	p	0	n	014	012	010	p	n	28.125	a	resection	1	0.741958	2
1	55	P	030	1	0	A	161	051	p	0	n	010	004	010	p	n	19.6752	a	resection	1	0.804928	2
1	66	P	052	3	3	B	165	072	n	1	n	011	009	010	p	n	26.4463	a	resection	1	1.13621	2
1	65	P	095	4	0	C	168	064	n	1	n	106	010	011	p	n	22.6757	a	resection	0	1.05681	2
1	58	P	032	1	0	A	174	067	n	1	p	011	013	011	p	n	22.1297	a	resection	1	0.865161	2
1	56	P	035	1	0	A	168	059	p	0	p	007	010	010	p	n	20.9042	a	resection	1	5	2
1	45	P	037	3	3	B	172	055	p	1	n	008	022	010	p	n	18.5911	a	resection	1	1.61533	2
1	54	P	034	1	0	A	176	093	n	0	n	010	008	009	p	n	30.0232	a	resection	1	0.810404	2
1	50	P	017	1	0	A	166	068	n	0	n	148	009	009	p	n	24.677	a	resection	1	5	2
1	35	P	130	3	3	C	184	073	n	1	n	012	011	010	p	n	21.5619	a	resection	1	0.728268	2
1	51	P	135	3	0	B	170	065	n	1	n	011	011	010	p	n	22.4913	a	resection	0	1.51129	2
1	61	P	021	1	0	A	172	060	n	0	n	010	015	010	p	n	20.2812	a	resection	1	0.826831	2
1	29	P	050	3	0	B	181	066	n	1	n	010	007	010	p	n	20.1459	a	resection	1	5	2
2	56	P	050	1	0	A	166	063	n	1	p	006	011	011	p	n	22.8625	a	resection	1	1.7358	2
1	52	P	095	1	0	B	171	073	n	1	n	009	017	010	p	n	24.9649	a	resection	1	0.692676	2
1	48	P	018	2	3	A	166	063	n	1	p	009	014	009	p	n	22.8625	a	resection	1	5	2
1	29	P	163	3	3	B	173	072	n	1	n	010	010	010	p	n	24.0569	a	resection	1	0.862423	2
1	35	P	073	1	0	B	178	055	n	1	n	010	011	011	p	n	17.3589	a	resection	1	1.11704	2
1	59	P	030	1	0	A	166	072	n	0	n	008	011	010	p	n	26.1286	a	resection	1	5	2
1	62	P	031	3	0	C	171	068	n	1	n	011	008	010	p	n	23.255	a	resection	1	0.963723	2
1	61	P	032	2	3	B	158	059	n	1	n	013	012	009	p	n	23.634	a	resection	1	0.621492	2
1	39	P	045	2	0	C	168	099	n	0	n	010	007	010	p	n	35.0765	a	resection	0	1.62355	2
1	58	P	015	1	0	0	169	066	n	0	p	010	016	011	p	n	23.1084	a	resection	1	0.971937	2
1	58	P	023	1	0	A	173	071	n	0	p	012	011	011	p	n	23.7228	a	resection	1	5	2
2	72	P	017	1	0	0	148	063	n	0	n	006	006	011	p	n	28.7619	a	resection	1	1.39083	2
1	48	P	120	3	0	C	164	056	n	1	n	007	010	012	p	n	20.8209	a	resection	0	2.04244	2
1	60	P	028	2	3	B	158	060	n	1	p	010	008	010	p	n	24.0346	a	resection	1	0.651608	2
1	47	P	033	1	0	A	167	076	n	1	n	012	011	010	p	n	27.2509	a	resection	1	0.750171	2
1	58	P	055	1	0	B	158	070	n	1	p	009	006	010	p	n	28.0404	a	resection	1	4.26283	2
2	66	P	025	1	0	A	144	056	n	0	p	007	007	009	p	n	27.0062	a	resection	1	1.02396	2
1	52	P	035	9	0	unknown	162	074	p	0	n	010	032	013	p	n	28.1969	b	resection	1	5	2
1	58	P	217	3	0	C	168	064	p	0	n	008	006	011	p	n	22.6757	a	resection	1	0.205339	2
1	59	P	055	3	3	B	172	069	p	1	p	008	005	010	p	n	23.3234	a	resection	0	1.6564	2
1	44	P	017	1	0	A	168	076	p	1	p	010	009	011	p	n	26.9274	a	resection	1	0.966461	2
2	39	P	092	3	3	B	162	052	n	1	n	008	009	010	p	n	19.8141	a	resection	1	1.08145	2
2	56	P	065	1	0	B	153	059	n	1	p	009	005	010	p	n	25.204	a	resection	1	1.3963	2
1	63	P	070	1	0	B	160	054	n	0	n	007	008	009	p	n	21.0937	a	resection	1	0.99384	2
1	58	P	025	1	0	A	162	067	n	0	p	007	016	010	p	n	25.5296	a	resection	0	3.77002	2
1	63	P	052	1	0	B	149	056	n	0	n	008	006	010	p	n	25.2241	a	resection	1	1.10883	2
1	63	P	020	1	0	0	168	070	p	0	p	011	004	010	p	n	24.8016	a	resection	1	0.810404	2
1	59	P	039	1	0	A	165	070	p	0	p	154	002	009	p	n	25.7117	a	resection	1	1.29227	2
1	47	P	017	1	0	0	170	065	p	0	n	006	005	009	p	n	22.4913	a	resection	1	0.744695	2
1	71	P	024	2	3	A	164	059	n	1	p	009	009	010	p	n	21.9363	a	resection	1	4.87885	2
1	73	P	027	1	0	A	155	072	n	0	n	009	008	009	p	n	29.9688	a	resection	1	0.714579	2
1	56	P	035	2	3	B	178	091	n	0	p	009	004	010	p	n	28.7211	a	resection	1	0.736482	2
1	38	P	025	1	0	0	186	079	n	1	n	023	015	010	p	n	22.835	a	resection	1	0.908966	2
1	47	P	042	2	3	B	182	073	p	0	n	199	004	010	p	n	22.0384	a	resection	1	0.919918	2
1	61	P	060	3	3	B	165	055	p	0	p	012	017	011	p	n	20.202	a	resection	0	4.78303	2
1	54	P	058	3	0	C	unknown	unknown	n	1	p	010	008	010	p	n		a	resection	1	5	2
1	63	P	055	3	3	C	unknown	063	p	0	n	008	008	012	p	n		a	resection	1	5	2
1	56	P	125	3	3	B	168	075	n	1	n	015	009	010	p	n	26.5731	a	resection	0	3.77002	2
2	38	P	128	3	3	B	156	041	n	1	n	007	006	010	p	n	16.8475	a	resection	1	1.3963	2
1	53	P	065	3	3	B	165	093	n	1	p	008	006	010	p	n	34.1598	a	resection	0	2.1191	2
1	65	P	065	1	0	B	159	067	p	1	n	014	008	010	p	n	26.5021	a	resection	1	4.5065	2
1	62	P	142	3	3	C	174	079	n	1	n	009	018	011	p	n	26.0933	a	resection	0	0.396988	2
1	56	P	058	3	3	B	161	071	p	1	p	020	006	010	p	n	27.3909	a	resection	0	0.810404	2
1	70	P	042	3	0	C	176	064	n	1	p	010	013	011	p	n	20.6612	a	resection	0	0.580424	2
1	63	P	059	1	0	B	155	051	p	0	n	010	006	010	p	n	21.2279	a	resection	1	1.4976	2
1	36	P	145	3	0	C	180	080	p	1	p	012	010	010	p	n	24.6914	a	resection	1	1.01848	2
1	56	P	055	9	0	unknown	168	065	p	1	n	010	010	010	p	n	23.03	unknown	resection	1	1.15264	2
1	62	P	037	9	0	unknown	169	079	n	0	p	011	008	010	p	n	27.6601	a	resection	1	0.687201	2
1	55	P	155	4	0	C	171	060	n	1	p	011	022	011	p	n	20.5191	a	resection	0	0.498289	2
1	56	P	065	3	3	C	173	unknown	p	1	n	008	010	010	p	n		b	resection	1	0.717317	2
1	63	P	121	3	0	B	167	083	p	0	n	011	006	010	p	n	29.7608	a	resection	1	1.08693	2
1	55	P	028	1	0	A	172	071	n	0	n	008	012	010	p	n	23.9995	a	resection	1	0.851472	2
1	47	P	024	1	0	A	154	054	n	0	n	008	009	010	p	n	22.7694	a	resection	1	5	2
2	72	P	014	1	0	0	149	061	n	1	p	008	008	010	p	n	27.4762	a	resection	1	1.01574	2
1	63	P	038	3	3	C	162	076	n	1	n	013	010	010	p	n	28.959	a	resection	1	1.01574	2
1	65	P	030	1	0	A	175	062	n	0	n	005	011	010	p	n	20.2449	a	resection	1	5	2
2	56	P	075	2	0	C	161	057	n	0	n	006	006	010	p	n	21.9899	a	resection	1	4.98289	2
1	42	P	012	1	0	B	168	058	n	1	n	009	030	011	p	n	20.5499	a	resection	0	0.774812	2
1	53	P	020	1	0	A	157	069	n	0	p	011	011	010	p	n	27.993	a	resection	1	0.780287	2
1	54	P	021	1	0	A	184	090	n	0	n	008	019	009	p	n	26.5832	a	resection	1	0.517454	2
1	62	P	030	1	0	A	169	080	n	1	p	009	008	010	p	n	28.0102	a	resection	0	2.25051	2
1	61	P	020	2	0	C	171	073	n	0	p	009	013	011	p	n	24.9649	a	resection	1	0.826831	2
1	71	P	050	1	0	A	161	054	n	1	n	011	009	010	p	n	20.8325	a	resection	1	1.1718	2
1	71	P	018	2	3	A	165	067	n	0	p	011	010	011	p	n	24.6097	a	resection	1	0.941821	2
2	52	P	035	1	0	A	161	055	n	1	n	007	017	010	p	n	21.2183	a	resection	1	0.960986	2
1	35	P	136	3	0	C	174	053	n	1	n	008	006	011	p	n	17.5056	a	resection	0	3.4935	2
2	57	P	030	1	0	A	162	057	n	0	p	007	014	009	p	n	21.7193	a	resection	1	0.479124	2
1	69	P	027	1	0	A	154	051	n	1	p	008	012	009	p	n	21.5045	a	resection	1	5	2
1	70	P	022	3	0	C	155	059	n	0	p	010	012	010	p	n	24.5578	a	resection	1	0.698152	2
1	64	P	045	1	0	A	169	065	n	1	n	010	007	010	p	n	22.7583	a	resection	1	0.692676	2
1	54	P	035	2	3	A	168	069	n	0	n	007	010	010	p	n	24.4473	a	resection	1	4.49008	2
1	59	P	010	1	0	0	176	061	n	1	n	013	011	010	p	n	19.6927	a	resection	1	1.3744	2
1	62	P	030	2	3	B	169	071	n	1	p	008	007	010	p	n	24.8591	a	resection	0	3.00342	2
1	32	P	023	1	0	A	170	074	n	1	n	009	006	010	p	n	25.6055	a	resection	1	2.0616	2
1	49	P	020	1	0	A	161	063	n	0	n	010	005	010	p	n	24.3046	a	resection	1	0.906229	2
1	54	P	115	3	0	C	167	053	n	1	n	008	020	011	p	n	19.0039	a	resection	1	0.996578	2
2	56	P	130	3	3	C	154	053	n	1	n	009	007	011	p	n	22.3478	a	resection	0	0.312115	2
[truncated: 1,942 more rows]
